# Supplementary material for: A Systematic Investigation of Accuracy and Response Time Based Measures Used to Index ANS Acuity
Source: PLoS One. 2016 Sep 16;11(9):e0163076. doi: 10.1371/journal.pone.0163076 (PMC5026358; doi:10.1371/journal.pone.0163076)
Supplement: S1 File — (XLSX) [file pone.0163076.s001.xlsx]

## Sheet: Experiment1
participant_ID	age_years	sex	handedness
VP01	26	female	right
VP02	24	female	right
VP03	29	female	right
VP04	25	female	right
VP05	30	female	right
VP06	24	female	right
VP07	25	female	right
VP08	25	female	right
VP09	21	female	right
VP10	28	female	right
VP11	22	female	right
VP12	22	female	right
VP13	25	female	right
VP14	30	female	right
VP15	28	female	right
VP16	24	female	right
VP17	26	male	right
VP18	23	female	right
VP19	29	female	right
VP20	21	male	right
VP21	24	female	right
VP22	28	female	right
VP23	23	male	right
VP24	33	female	right
VP25	33	male	right
VP26	23	female	right
VP27	24	male	right
VP28	23	female	right
VP29	27	male	right
VP30	22	female	right
VP31	25	male	right
VP32	22	female	right
VP33	20	female	right
VP34	26	female	left
VP35	26	male	right
VP36	20	female	right
VP37	22	female	right
VP38	26	male	right
VP39	20	female	right
VP40	20	female	right
VP41	18	female	right
VP42	26	male	right
VP43	19	male	right
VP44	30	female	right
VP45	25	female	right
VP46	25	male	right
VP47	29	female	right
VP48	23	female	right
VP49	23	male	right
VP50	27	male	right
VP51	28	female	right
VP52	24	male	right
VP53	22	male	right
VP54	27	male	right
VP55	23	male	right
VP56	26	male	right
VP57	19	male	right
VP58	22	male	right
VP59	26	male	left
VP60	23	male	right
VP61	25	male	left

## Sheet: Experiment2
participant_ID	age_years	sex	handedness
1	42	female	right
2	25	female	right
3	22	female	right
4	21	female	right
5	23	female	right
6	21	male	right
7	23	male	right
8	25	male	right
9	20	female	right
10	24	female	right
11	21	female	right
12	22	female	right
13	22	female	right
14	21	female	right
15	21	female	right
16	23	female	right
17	20	female	right
18	21	female	left
19	24	female	right
20	32	female	right
21	28	female	right
22	19	female	right
23	20	female	left
24	22	female	left
25	20	female	right
26	21	male	right
27	21	female	right
28	21	female	right
29	23	female	right
30	29	female	left
31	21	female	right
32	29	female	right
33	25	female	right
34	21	female	right
35	23	female	left
36	21	female	right
37	24	male	right
38	23	male	right
39	23	male	right

## Sheet: Experiment3
participant_ID	age_years	sex	handedness
1	26	female	right
2	20	female	right
3	21	male	right
4	25	male	right
5	21	female	right
6	33	female	right
7	24	male	right
8	21	female	right
9	24	female	left
10	19	female	right
11	21	male	right
12	20	male	right
13	19	female	right
14	21	female	right
15	20	female	right
16	24	female	right
17	18	female	right
18	25	female	right
19	23	male	right
20	26	female	right
21	20	female	right
22	21	male	left
23	21	female	left
24	20	female	left
25	18	male	right
26	23	female	right
27	18	female	left
28	27	female	right
29	22	female	right
30	24	female	right
31	25	female	right
32	24	female	right
33	19	female	right
34	22	female	right
35	20	female	right
36	19	female	right
37	26	male	right
38	19	male	right
39	24	female	right
40	22	female	right
41	21	female	left
42	24	female	right
43	27	male	right
44	22	female	right
45	22	female	right
46	25	female	right
