# Supplementary material for: A Systematic Investigation of Accuracy and Response Time Based Measures Used to Index ANS Acuity
Source: PLoS One. 2016 Sep 16;11(9):e0163076. doi: 10.1371/journal.pone.0163076 (PMC5026358; doi:10.1371/journal.pone.0163076)
Supplement: S2 File — (XLSX) [file pone.0163076.s002.xlsx]

## Sheet: Experiment1
participantID	numerosity1	numerosity2	distance	ratio	log_ratio_dots	log_ratio_size	log_ratio_spacing	buttonPressed	correctButton	error	correct	RT_raw
VP01	18	40	22	0.45	1.152	0.57249	0.141905	right	right	0	1	605.578
VP01	31	14	17	0.451613	-1.14684	0.209548	0.208256	left	left	0	1	408.56
VP01	10	22	12	0.454545	1.1375	0.549885	0.104851	right	right	0	1	545.789
VP01	33	15	18	0.454545	-1.1375	-0.469103	-0.212936	left	left	0	1	512.644
VP01	18	40	22	0.45	1.152	0.545341	0.0735026	right	right	0	1	641.483
VP01	31	14	17	0.451613	-1.14684	-0.49884	-0.204742	left	left	0	1	534.284
VP01	10	22	12	0.454545	1.1375	0.571473	0.261661	left	right	1	0	799.271
VP01	33	15	18	0.454545	-1.1375	0.18839	0.0957338	left	left	0	1	439.725
VP01	16	35	19	0.457143	1.12928	0.589484	0.0625579	right	right	0	1	470.307
VP01	24	11	13	0.458333	-1.12553	0.194144	0.065655	left	left	0	1	450.481
VP01	17	37	20	0.459459	1.12199	-0.235274	-0.0863539	right	right	0	1	548.351
VP01	26	12	14	0.461538	-1.11548	-0.64483	-0.121265	left	left	0	1	905.378
VP01	18	39	21	0.461538	1.11548	-0.251656	-0.139063	right	right	0	1	398.497
VP01	28	13	15	0.464286	-1.10692	0.187747	0.186298	left	left	0	1	541.393
VP01	16	35	19	0.457143	1.12928	-0.249214	-0.217539	right	right	0	1	875.3
VP01	24	11	13	0.458333	-1.12553	-0.56151	-0.223242	left	left	0	1	746.822
VP01	14	30	16	0.466667	1.09954	-0.268648	-0.101294	right	right	0	1	421.072
VP01	32	15	17	0.46875	-1.09311	-0.501484	-0.10051	left	left	0	1	999.775
VP01	16	34	18	0.470588	1.08746	-0.246223	-0.110878	right	right	0	1	414.565
VP01	36	17	19	0.472222	-1.08246	0.254172	0.292101	left	left	0	1	607.576
VP01	18	38	20	0.473684	1.078	-0.261169	-0.107137	right	right	0	1	398.616
VP01	30	14	16	0.466667	-1.09954	0.22996	0.255362	left	left	0	1	522.335
VP01	15	32	17	0.46875	1.09311	-0.240135	-0.223908	right	right	0	1	487.862
VP01	34	16	18	0.470588	-1.08746	0.213001	0.079802	left	left	0	1	459.857
VP01	19	40	21	0.475	1.074	-0.216454	-0.102652	right	right	0	1	856.852
VP01	21	10	11	0.47619	-1.07039	0.249873	0.164316	left	left	0	1	603.136
VP01	11	23	12	0.478261	1.06413	-0.235766	-0.137679	right	right	0	1	381.669
VP01	25	12	13	0.48	-1.05889	-0.552264	-0.222031	left	left	0	1	614.123
VP01	13	27	14	0.481481	1.05445	-0.194776	-0.170687	left	right	1	0	1098.47
VP01	29	14	15	0.482759	-1.05063	0.230198	0.190995	left	left	0	1	446.715
VP01	15	31	16	0.483871	1.04731	0.503365	0.0875347	right	right	0	1	415.452
VP01	33	16	17	0.484848	-1.04439	-0.511678	-0.0505334	left	left	0	1	366.229
VP01	17	35	18	0.485714	1.04182	-0.226498	-0.066115	right	right	0	1	885.142
VP01	37	18	19	0.486486	-1.03953	-0.592109	-0.127483	left	left	0	1	300.424
VP01	19	39	20	0.487179	1.03747	-0.228302	-0.266385	right	right	0	1	492.12
VP01	35	17	18	0.485714	-1.04182	0.235668	0.222444	left	left	0	1	471.575
VP01	18	37	19	0.486486	1.03953	0.542564	0.203358	right	right	0	1	374.909
VP01	39	19	20	0.487179	-1.03747	0.265886	0.288544	left	left	0	1	389.475
VP01	17	35	18	0.485714	1.04182	0.567361	0.0888556	right	right	0	1	572.997
VP01	37	18	19	0.486486	-1.03953	0.258975	0.156247	left	left	0	1	673.259
VP01	10	20	10	0.5	1	0.558404	0.189023	left	right	1	0	430.301
VP01	22	11	11	0.5	-1	0.254356	0.14064	left	left	0	1	523.951
VP01	12	24	12	0.5	1	-0.228232	-0.159223	right	right	0	1	445.694
VP01	26	13	13	0.5	-1	0.228127	0.209668	left	left	0	1	440.192
VP01	17	34	17	0.5	1	0.522321	0.0717196	left	right	1	0	343.697
VP01	36	18	18	0.5	-1	0.233557	0.100037	left	left	0	1	435.09
VP01	19	38	19	0.5	1	-0.19844	-0.103731	right	right	0	1	317.964
VP01	40	20	20	0.5	-1	0.228968	0.227055	left	left	0	1	571.225
VP01	20	39	19	0.512821	0.963474	-0.213878	-0.0951572	right	right	0	1	357.691
VP01	37	19	18	0.513514	-0.961526	-0.541175	-0.159334	left	left	0	1	560.712
VP01	18	35	17	0.514286	0.959358	0.480518	0.207322	right	right	0	1	538.385
VP01	39	20	19	0.512821	-0.963474	-0.498403	-0.0654319	left	left	0	1	711.062
VP01	19	37	18	0.513514	0.961526	-0.276753	-0.233123	right	right	0	1	549.416
VP01	35	18	17	0.514286	-0.959358	-0.509539	-0.0601322	left	left	0	1	883.651
VP01	20	39	19	0.512821	0.963474	0.55099	0.235803	right	right	0	1	573.873
VP01	37	19	18	0.513514	-0.961526	-0.545484	-0.11558	left	left	0	1	663.167
VP01	17	33	16	0.515152	0.956931	-0.222256	-0.255473	right	right	0	1	461.922
VP01	31	16	15	0.516129	-0.954196	-0.473281	-0.106737	right	left	1	0	704.405
VP01	15	29	14	0.517241	0.95109	-0.223517	-0.242568	right	right	0	1	402.207
VP01	27	14	13	0.518519	-0.947533	0.234924	0.2821	left	left	0	1	471.685
VP01	13	25	12	0.52	0.943416	0.540177	0.176176	right	right	0	1	448.196
VP01	23	12	11	0.521739	-0.938599	0.247727	0.127695	left	left	0	1	525.228
VP01	11	21	10	0.52381	0.932886	-0.259079	-0.135994	right	right	0	1	313.321
VP01	33	17	16	0.515152	-0.956931	0.228795	0.118594	left	left	0	1	338.805
VP01	21	40	19	0.525	0.929611	-0.231146	-0.209658	right	right	0	1	484.751
VP01	19	10	9	0.526316	-0.925999	-0.494636	-0.235334	left	left	0	1	600.74
VP01	20	38	18	0.526316	0.925999	0.483132	0.130921	right	right	0	1	499.114
VP01	36	19	17	0.527778	-0.921997	0.25625	0.129305	left	left	0	1	562.143
VP01	18	34	16	0.529412	0.917538	-0.238362	-0.115707	right	right	0	1	462.544
VP01	32	17	15	0.53125	-0.912537	0.269183	0.256526	left	left	0	1	553.266
VP01	16	30	14	0.533333	0.906891	-0.208565	-0.2821	right	right	0	1	401.986
VP01	40	21	19	0.525	-0.929611	-0.494363	-0.19566	left	left	0	1	325.151
VP01	15	28	13	0.535714	0.900464	0.527919	0.214575	right	right	0	1	796.12
VP01	26	14	12	0.538462	-0.893085	-0.544177	-0.198687	left	left	0	1	578.052
VP01	21	39	18	0.538462	0.893085	-0.226139	-0.0775529	right	right	0	1	359.145
VP01	37	20	17	0.540541	-0.887525	-0.481018	-0.0819107	left	left	0	1	639.958
VP01	13	24	11	0.541667	0.884523	0.515411	0.184363	right	right	0	1	500.712
VP01	35	19	16	0.542857	-0.881356	-0.521037	-0.0599704	left	left	0	1	813.165
VP01	15	28	13	0.535714	0.900464	0.567567	0.218095	right	right	0	1	577.422
VP01	26	14	12	0.538462	-0.893085	-0.518239	-0.0715106	left	left	0	1	894.631
VP01	12	22	10	0.545455	0.874469	0.499498	0.147871	right	right	0	1	402.08
VP01	33	18	15	0.545455	-0.874469	-0.498475	-0.070418	left	left	0	1	636.507
VP01	17	31	14	0.548387	0.866733	0.540583	0.217577	right	right	0	1	401.074
VP01	20	11	9	0.55	-0.862496	0.276033	0.182877	left	left	0	1	453.175
VP01	22	40	18	0.55	0.862496	-0.224421	-0.160152	right	right	0	1	463.478
VP01	29	16	13	0.551724	-0.857981	-0.496876	-0.147676	left	left	0	1	519.457
VP01	21	38	17	0.552632	0.85561	0.548605	0.214292	right	right	0	1	724.83
VP01	22	12	10	0.545455	-0.874469	-0.495904	-0.217403	right	left	1	0	11625.7
VP01	10	18	8	0.555556	0.847997	0.418656	0.104108	left	right	1	0	507.31
VP01	27	15	12	0.555556	-0.847997	0.31052	0.273654	left	left	0	1	377.697
VP01	20	36	16	0.555556	0.847997	0.534457	0.24178	right	right	0	1	408.591
VP01	34	19	15	0.558824	-0.839535	-0.422092	-0.0707397	left	left	0	1	762.933
VP01	14	25	11	0.56	0.836501	0.584994	0.146751	left	right	1	0	390.64
VP01	32	18	14	0.5625	-0.830075	-0.47559	-0.0856688	left	left	0	1	811.387
VP01	22	39	17	0.564103	0.825971	-0.238238	-0.111039	right	right	0	1	422.761
VP01	18	10	8	0.555556	-0.847997	-0.612038	-0.188366	left	left	0	1	702.348
VP01	13	23	10	0.565217	0.823122	-0.2369	-0.0767832	right	right	0	1	371.852
VP01	30	17	13	0.566667	-0.819428	-0.524493	-0.118186	left	left	0	1	627.004
VP01	21	37	16	0.567568	0.817136	0.484407	0.184284	right	right	0	1	479.602
VP01	21	12	9	0.571429	-0.807355	0.252697	0.216545	left	left	0	1	339.006
VP01	16	28	12	0.571429	0.807355	-0.273542	-0.194547	right	right	0	1	447.341
VP01	35	20	15	0.571429	-0.807355	0.258171	0.193962	left	left	0	1	583.245
VP01	13	23	10	0.565217	0.823122	0.575111	0.240193	right	right	0	1	716.492
VP01	30	17	13	0.566667	-0.819428	-0.512686	-0.129794	right	left	1	0	649.401
VP01	23	40	17	0.575	0.798366	0.447109	0.105292	right	right	0	1	451.726
VP01	33	19	14	0.575758	-0.796467	0.233455	0.0896647	left	left	0	1	408.261
VP01	15	26	11	0.576923	0.793549	0.527148	0.159414	right	right	0	1	718.714
VP01	19	11	8	0.578947	-0.788496	-0.590949	-0.396877	left	left	0	1	468.592
VP01	22	38	16	0.578947	0.788496	-0.273171	-0.230035	right	right	0	1	809.093
VP01	31	18	13	0.580645	-0.784271	0.311931	0.139362	left	left	0	1	602.854
VP01	14	24	10	0.583333	0.777608	0.498401	0.0883607	left	right	1	0	368.14
VP01	36	21	15	0.583333	-0.777608	0.253005	0.180401	left	left	0	1	429.203
VP01	17	29	12	0.586207	0.770518	0.499552	0.0708571	right	right	0	1	691.122
VP01	17	10	7	0.588235	-0.765535	-0.605551	-0.308229	left	left	0	1	614.222
VP01	20	34	14	0.588235	0.765535	-0.212491	-0.102381	right	right	0	1	409.745
VP01	39	23	16	0.589744	-0.76184	0.227232	0.0890969	left	left	0	1	470.12
VP01	13	22	9	0.590909	0.758992	-0.27492	-0.216334	right	right	0	1	461.403
VP01	27	16	11	0.592593	-0.754888	-0.499405	-0.165429	left	left	0	1	613.814
VP01	19	32	13	0.59375	0.752072	0.494316	0.0955799	right	right	0	1	948.021
VP01	37	22	15	0.594595	-0.750022	0.268101	0.193479	left	left	0	1	509.061
VP01	12	20	8	0.6	0.736966	0.606642	0.153528	right	right	0	1	1269.34
VP01	25	15	10	0.6	-0.736966	-0.534412	-0.23984	left	left	0	1	375.407
VP01	18	30	12	0.6	0.736966	-0.244533	-0.132841	right	right	0	1	489.366
VP01	35	21	14	0.6	-0.736966	0.243195	0.0829847	left	left	0	1	477.536
VP01	24	40	16	0.6	0.736966	-0.269474	-0.104293	right	right	0	1	447.661
VP01	20	12	8	0.6	-0.736966	0.328292	0.0959419	right	left	1	0	594.132
VP01	15	25	10	0.6	0.736966	-0.287465	-0.219318	right	right	0	1	441.122
VP01	30	18	12	0.6	-0.736966	0.29504	0.193984	left	left	0	1	466.071
VP01	23	38	15	0.605263	0.724366	-0.288477	-0.200638	right	right	0	1	420.04
VP01	33	20	13	0.606061	-0.722466	0.259633	0.115855	left	left	0	1	637.863
VP01	17	28	11	0.607143	0.719892	-0.306954	-0.157144	right	right	0	1	527
VP01	23	14	9	0.608696	-0.716207	0.286528	0.227781	left	left	0	1	506.048
VP01	11	18	7	0.611111	0.710493	0.494333	0.125324	right	right	0	1	467.628
VP01	36	22	14	0.611111	-0.710493	-0.497151	-0.219144	left	left	0	1	590.301
VP01	19	31	12	0.612903	0.706269	-0.268594	-0.213169	right	right	0	1	639.12
VP01	38	23	15	0.605263	-0.724366	-0.493368	-0.199431	left	left	0	1	551.06
VP01	16	26	10	0.615385	0.70044	0.511709	0.101814	left	right	1	0	552.241
VP01	39	24	15	0.615385	-0.70044	0.246063	0.110021	left	left	0	1	535.402
VP01	21	34	13	0.617647	0.695145	0.518393	0.188413	right	right	0	1	482.499
VP01	21	13	8	0.619048	-0.691878	-0.526434	-0.0720159	left	left	0	1	1098.45
VP01	18	29	11	0.62069	0.688056	0.475995	0.107353	left	right	1	0	492.32
VP01	37	23	14	0.621622	-0.685891	-0.52146	-0.0953378	left	left	0	1	801.024
VP01	16	26	10	0.615385	0.70044	0.460766	0.142755	right	right	0	1	388.495
VP01	39	24	15	0.615385	-0.70044	-0.480928	-0.0898974	left	left	0	1	879.752
VP01	10	16	6	0.625	0.678072	0.39892	0.135514	right	right	0	1	601.12
VP01	24	15	9	0.625	-0.678072	0.318658	0.120579	left	left	0	1	323.362
VP01	20	32	12	0.625	0.678072	-0.262093	-0.138622	right	right	0	1	370.269
VP01	40	25	15	0.625	-0.678072	-0.466027	-0.18627	left	left	0	1	618.898
VP01	22	35	13	0.628571	0.669851	0.51754	0.0889391	right	right	0	1	1021.64
VP01	27	17	10	0.62963	-0.667425	0.333261	0.14209	left	left	0	1	385.894
VP01	12	19	7	0.631579	0.662965	-0.233377	-0.0453058	right	right	0	1	449.684
VP01	38	24	14	0.631579	-0.662965	-0.557174	-0.225982	left	left	0	1	425.234
VP01	14	22	8	0.636364	0.652077	-0.371351	-0.186082	right	right	0	1	433.005
VP01	33	21	12	0.636364	-0.652077	0.301008	0.129032	left	left	0	1	411.851
VP01	23	36	13	0.638889	0.646363	-0.232428	-0.236839	right	right	0	1	448.898
VP01	25	16	9	0.64	-0.643856	0.303936	0.132323	left	left	0	1	1133.87
VP01	25	39	14	0.641026	0.641546	0.481741	0.235201	right	right	0	1	519.043
VP01	28	18	10	0.642857	-0.63743	0.299052	0.199794	left	left	0	1	464.111
VP01	14	22	8	0.636364	0.652077	0.51495	0.210472	left	right	1	0	1113.35
VP01	33	21	12	0.636364	-0.652077	0.312873	0.220456	right	left	1	0	640.424
VP01	20	31	11	0.645161	0.632268	-0.275323	-0.208903	right	right	0	1	447.058
VP01	17	11	6	0.647059	-0.628031	-0.559507	-0.153224	left	left	0	1	558.072
VP01	22	34	12	0.647059	0.628031	-0.260078	-0.129615	right	right	0	1	683.39
VP01	37	24	13	0.648649	-0.624491	-0.444652	-0.200426	left	left	0	1	600.784
VP01	13	20	7	0.65	0.621488	0.483157	0.141633	left	right	1	0	581.592
VP01	40	26	14	0.65	-0.621488	0.27779	0.216905	left	left	0	1	644.374
VP01	15	23	8	0.652174	0.616671	0.501979	0.128854	left	right	1	0	582.249
VP01	26	17	9	0.653846	-0.612977	0.268657	0.193521	left	left	0	1	538.392
VP01	19	29	10	0.655172	0.610053	-0.239276	-0.193798	right	right	0	1	446.16
VP01	32	21	11	0.65625	-0.607683	-0.504304	-0.0811512	right	left	1	0	923.438
VP01	23	35	12	0.657143	0.605721	-0.27673	-0.147292	right	right	0	1	410.693
VP01	38	25	13	0.657895	-0.604071	0.268128	0.248561	left	left	0	1	379.021
VP01	19	29	10	0.655172	0.610053	0.518267	0.231518	right	right	0	1	456.743
VP01	32	21	11	0.65625	-0.607683	0.223169	0.0487876	left	left	0	1	625.476
VP01	23	35	12	0.657143	0.605721	-0.276337	-0.199756	right	right	0	1	508.011
VP01	38	25	13	0.657895	-0.604071	0.262908	0.204584	left	left	0	1	633.028
VP01	10	15	5	0.666667	0.584963	0.467271	0.236571	right	right	0	1	1108.46
VP01	18	12	6	0.666667	-0.584963	0.222297	0.143082	left	left	0	1	704.448
VP01	14	21	7	0.666667	0.584963	0.473147	0.147527	right	right	0	1	420.709
VP01	24	16	8	0.666667	-0.584963	0.255253	0.204584	right	left	1	0	519.789
VP01	18	27	9	0.666667	0.584963	0.482226	0.204294	right	right	0	1	447.36
VP01	30	20	10	0.666667	-0.584963	0.255485	0.221296	left	left	0	1	398.986
VP01	22	33	11	0.666667	0.584963	-0.250887	-0.190417	right	right	0	1	548.92
VP01	36	24	12	0.666667	-0.584963	-0.480192	-0.219423	left	left	0	1	647.159
VP01	27	40	13	0.675	0.567041	0.462622	0.205577	right	right	0	1	467.13
VP01	37	25	12	0.675676	-0.565597	0.263697	0.0776958	left	left	0	1	441.337
VP01	23	34	11	0.676471	0.563901	0.529168	0.125063	right	right	0	1	688.847
VP01	31	21	10	0.677419	-0.561879	0.248652	0.20766	left	left	0	1	533.497
VP01	19	28	9	0.678571	0.559427	0.420211	0.0708912	left	right	1	0	595.13
VP01	25	17	8	0.68	-0.556393	0.334349	0.143818	left	left	0	1	464.625
VP01	15	22	7	0.681818	0.552541	0.483388	0.0900155	left	right	1	0	508.068
VP01	19	13	6	0.684211	-0.547488	-0.510534	-0.12813	right	left	1	0	539.679
VP01	24	35	11	0.685714	0.544321	0.40824	0.201391	right	right	0	1	463.564
VP01	16	11	5	0.6875	-0.540568	-0.477049	-0.18612	left	left	0	1	514.621
VP01	22	32	10	0.6875	0.540568	0.443771	0.199824	left	right	1	0	557.213
VP01	29	20	9	0.689655	-0.536053	-0.521483	-0.118242	right	left	1	0	679.557
VP01	18	26	8	0.692308	0.530515	0.492684	0.243345	right	right	0	1	791.227
VP01	39	27	12	0.692308	-0.530515	0.279521	0.0870274	left	left	0	1	388.622
VP01	25	36	11	0.694444	0.526069	0.440918	0.0908679	right	right	0	1	690.552
VP01	35	24	11	0.685714	-0.544321	-0.507976	-0.102581	right	left	1	0	1084.76
VP01	16	23	7	0.695652	0.523562	0.446651	0.242884	left	right	1	0	797.364
VP01	33	23	10	0.69697	-0.520832	-0.469325	-0.115193	right	left	1	0	883.775
VP01	14	20	6	0.7	0.514573	-0.281071	-0.240756	right	right	0	1	429.934
VP01	30	21	9	0.7	-0.514573	-0.546571	-0.205032	left	left	0	1	317.035
VP01	28	40	12	0.7	0.514573	0.490573	0.11059	right	right	0	1	530.316
VP01	37	26	11	0.702703	-0.509014	0.291371	0.113624	left	left	0	1	479.748
VP01	19	27	8	0.703704	0.50696	-0.31774	-0.243888	right	right	0	1	546.103
VP01	23	16	7	0.695652	-0.523562	0.277758	0.178019	left	left	0	1	696.345
VP01	12	17	5	0.705882	0.5025	0.475056	0.226527	left	right	1	0	1147.33
VP01	34	24	10	0.705882	-0.5025	0.315995	0.0965137	left	left	0	1	440.33
VP01	17	24	7	0.708333	0.4975	-0.288462	-0.134505	right	right	0	1	405.185
VP01	31	22	9	0.709677	-0.494765	0.290988	0.190946	left	left	0	1	603.919
VP01	27	38	11	0.710526	0.49304	0.528352	0.220237	right	right	0	1	463.523
VP01	14	10	4	0.714286	-0.485427	0.30792	0.17	left	left	0	1	994.394
VP01	15	21	6	0.714286	0.485427	-0.214622	-0.151484	left	right	1	0	695.535
VP01	28	20	8	0.714286	-0.485427	-0.542094	-0.0967615	right	left	1	0	357.289
VP01	28	39	11	0.717949	0.478047	0.459127	0.209373	right	right	0	1	490.342
VP01	32	23	9	0.71875	-0.476438	0.251796	0.0587964	left	left	0	1	402.937
VP01	18	25	7	0.72	0.473931	-0.275894	-0.179946	right	right	0	1	521.557
VP01	18	13	5	0.722222	-0.469485	-0.461441	-0.046365	left	left	0	1	848.082
VP01	26	36	10	0.722222	0.469485	0.521861	0.246918	right	right	0	1	503.811
VP01	29	21	8	0.724138	-0.465664	0.288584	0.0740669	left	left	0	1	486.517
VP01	28	39	11	0.717949	0.478047	-0.229632	-0.107373	right	right	0	1	519.646
VP01	32	23	9	0.71875	-0.476438	0.298562	0.0970954	left	left	0	1	424.11
VP01	29	40	11	0.725	0.463947	0.450533	0.167882	right	right	0	1	1089.46
VP01	22	16	6	0.727273	-0.459432	0.260404	0.194308	left	left	0	1	690.867
VP01	24	33	9	0.727273	0.459432	0.498528	0.244378	left	right	1	0	825.864
VP01	37	27	10	0.72973	-0.454566	0.25279	0.0955879	left	left	0	1	448.709
VP01	19	26	7	0.730769	0.452512	-0.247383	-0.0707073	right	right	0	1	503.547
VP01	15	11	4	0.733333	-0.447459	0.281006	0.14247	left	left	0	1	1108.81
VP01	22	30	8	0.733333	0.447459	0.501763	0.0955153	left	right	1	0	609.356
VP01	40	29	11	0.725	-0.463947	0.293236	0.217364	left	left	0	1	334.848
VP01	25	34	9	0.735294	0.443607	-0.277806	-0.129284	right	right	0	1	501.24
VP01	19	14	5	0.736842	-0.440573	0.227615	0.164438	left	left	0	1	599.535
VP01	28	38	10	0.736842	0.440573	0.468454	0.075238	right	right	0	1	404.549
VP01	23	17	6	0.73913	-0.436099	-0.497453	-0.109123	left	left	0	1	631.733
VP01	20	27	7	0.740741	0.432959	-0.271002	-0.125601	left	right	1	0	568.902
VP01	31	23	8	0.741935	-0.430634	0.254459	0.263173	left	left	0	1	574.997
VP01	26	35	9	0.742857	0.428843	0.503984	0.126971	left	right	1	0	1354.62
VP01	39	29	10	0.74359	-0.427421	-0.466279	-0.133983	right	left	1	0	498.668
VP01	12	16	4	0.75	0.415037	0.50035	0.240733	right	right	0	1	830.368
VP01	20	15	5	0.75	-0.415037	-0.583111	-0.273106	left	left	0	1	718.969
VP01	18	24	6	0.75	0.415037	0.496806	0.225416	left	right	1	0	787.003
VP01	28	21	7	0.75	-0.415037	-0.412294	-0.0862414	left	left	0	1	870.959
VP01	24	32	8	0.75	0.415037	0.519316	0.168384	right	right	0	1	631.646
VP01	36	27	9	0.75	-0.415037	-0.470944	-0.0640216	left	left	0	1	702.972
VP01	30	40	10	0.75	0.415037	-0.268784	-0.185885	left	right	1	0	326.926
VP01	16	12	4	0.75	-0.415037	-0.483463	-0.115804	left	left	0	1	1026.99
VP01	28	37	9	0.756757	0.402098	-0.314081	-0.234743	right	right	0	1	999.686
VP01	33	25	8	0.757576	-0.400538	-0.513224	-0.199132	right	left	1	0	1178.62
VP01	22	29	7	0.758621	0.398549	0.518348	0.223042	left	right	1	0	720.225
VP01	25	19	6	0.76	-0.395929	0.313674	0.0896826	left	left	0	1	657.95
VP01	16	21	5	0.761905	0.392317	-0.234256	-0.0818606	right	right	0	1	623.922
VP01	38	29	9	0.763158	-0.389947	0.2755	0.229986	left	left	0	1	887.7
VP01	13	17	4	0.764706	0.387023	0.434334	0.217572	left	right	1	0	623.144
VP01	34	26	8	0.764706	-0.387023	-0.46245	-0.230162	left	left	0	1	515.267
VP01	23	30	7	0.766667	0.383329	-0.303583	-0.200764	right	right	0	1	520.179
VP01	13	10	3	0.769231	-0.378512	0.304316	0.0758228	left	left	0	1	1254.32
VP01	20	26	6	0.769231	0.378512	-0.270569	-0.136596	right	right	0	1	504.004
VP01	39	30	9	0.769231	-0.378512	-0.47703	-0.111894	left	left	0	1	495.587
VP01	27	35	8	0.771429	0.374396	0.46059	0.124603	right	right	0	1	344.559
VP01	22	17	5	0.772727	-0.371969	0.224572	0.175758	left	left	0	1	637.058
VP01	24	31	7	0.774194	0.369234	-0.249403	-0.186141	right	right	0	1	850.28
VP01	30	23	7	0.766667	-0.383329	-0.511121	-0.270125	right	left	1	0	573.63
VP01	31	40	9	0.775	0.367732	0.46139	0.110307	right	right	0	1	671.981
VP01	18	14	4	0.777778	-0.36257	-0.457044	-0.215842	left	left	0	1	560.989
VP01	21	27	6	0.777778	0.36257	-0.292219	-0.140077	right	right	0	1	699.649
VP01	36	28	8	0.777778	-0.36257	-0.476914	-0.085238	right	left	1	0	762.4
VP01	25	32	7	0.78125	0.356144	-0.245057	-0.0767535	right	right	0	1	315.792
VP01	23	18	5	0.782609	-0.353637	-0.53043	-0.257219	left	left	0	1	461.918
VP01	29	37	8	0.783784	0.351472	-0.268396	-0.0958189	right	right	0	1	512.07
VP01	40	31	9	0.775	-0.367732	0.276162	0.193456	left	left	0	1	577.137
VP01	11	14	3	0.785714	0.347923	-0.244521	-0.0998221	right	right	0	1	573.807
VP01	28	22	6	0.785714	-0.347923	-0.480845	-0.126665	right	left	1	0	473.377
VP01	26	33	7	0.787879	0.343954	-0.278715	-0.225375	right	right	0	1	499.522
VP01	19	15	4	0.789474	-0.341037	-0.446468	-0.297256	right	left	1	0	495.342
VP01	30	38	8	0.789474	0.341037	-0.241855	-0.179354	left	right	1	0	479.607
VP01	24	19	5	0.791667	-0.337035	0.300402	0.217513	left	left	0	1	692.691
VP01	23	29	6	0.793103	0.334419	-0.280479	-0.156602	left	right	1	0	517.987
VP01	34	27	7	0.794118	-0.332575	0.302133	0.0828658	left	left	0	1	373.495
VP01	12	15	3	0.8	0.321928	0.461622	0.152057	left	right	1	0	571.905
VP01	20	16	4	0.8	-0.321928	0.326125	0.232608	right	left	1	0	474.315
VP01	20	25	5	0.8	0.321928	-0.279004	-0.0747967	right	right	0	1	327.966
VP01	30	24	6	0.8	-0.321928	-0.462135	-0.0941927	left	left	0	1	1062.37
VP01	28	35	7	0.8	0.321928	-0.285554	-0.189503	right	right	0	1	677.641
VP01	40	32	8	0.8	-0.321928	0.275092	0.103345	left	left	0	1	474.657
VP01	12	15	3	0.8	0.321928	0.437262	0.132585	left	right	1	0	731.355
VP01	20	16	4	0.8	-0.321928	-0.459341	-0.239053	left	left	0	1	474.297
VP01	29	36	7	0.805556	0.311944	-0.261844	-0.0851596	right	right	0	1	413.073
VP01	31	25	6	0.806452	-0.31034	-0.434988	-0.104877	right	left	1	0	404.105
VP01	21	26	5	0.807692	0.308122	0.468112	0.226401	left	right	1	0	739.41
VP01	21	17	4	0.809524	-0.304855	-0.464068	-0.212598	left	left	0	1	452.042
VP01	30	37	7	0.810811	0.302563	-0.327296	-0.090998	right	right	0	1	599.156
VP01	16	13	3	0.8125	-0.29956	-0.480195	-0.0915582	left	left	0	1	919.593
VP01	26	32	6	0.8125	0.29956	-0.286541	-0.0754623	right	right	0	1	766.116
VP01	27	22	5	0.814815	-0.295456	0.24774	0.200608	right	left	1	0	401.787
VP01	31	38	7	0.815789	0.293731	0.442278	0.0881678	left	right	1	0	674.44
VP01	22	18	4	0.818182	-0.289507	-0.558352	-0.144546	right	left	1	0	539.91
VP01	27	33	6	0.818182	0.289507	-0.261092	-0.112092	right	right	0	1	368.16
VP01	39	32	7	0.820513	-0.285402	-0.493392	-0.25771	left	left	0	1	444.382
VP01	23	28	5	0.821429	0.283793	-0.303429	-0.178164	right	right	0	1	586.388
VP01	17	14	3	0.823529	-0.280108	0.271645	0.102122	left	left	0	1	393.848
VP01	28	34	6	0.823529	0.280108	-0.285568	-0.0556578	right	right	0	1	437.141
VP01	38	31	7	0.815789	-0.293731	0.316302	0.0610651	left	left	0	1	562.641
VP01	33	40	7	0.825	0.277534	0.450788	0.102859	right	right	0	1	566.924
VP01	23	19	4	0.826087	-0.275634	0.260798	0.152147	left	left	0	1	750.921
VP01	24	29	5	0.827586	0.273018	0.48242	0.110236	left	right	1	0	1184.83
VP01	35	29	6	0.828571	-0.271302	-0.425738	-0.208057	left	left	0	1	363.368
VP01	10	12	2	0.833333	0.263034	-0.261935	-0.0832604	right	right	0	1	450.698
VP01	18	15	3	0.833333	-0.263034	0.33973	0.272933	left	left	0	1	717.712
VP01	20	24	4	0.833333	0.263034	-0.242381	0.00388846	right	right	0	1	602.367
VP01	30	25	5	0.833333	-0.263034	0.265799	0.111121	left	left	0	1	491.352
VP01	31	37	6	0.837838	0.255257	-0.280291	-0.0813197	right	right	0	1	426.767
VP01	31	26	5	0.83871	-0.253757	0.306749	0.229736	right	left	1	0	500.426
VP01	21	25	4	0.84	0.251539	0.488668	0.230739	right	right	0	1	328.682
VP01	19	16	3	0.842105	-0.247928	0.300865	0.138879	right	left	1	0	439.877
VP01	32	38	6	0.842105	0.247928	-0.307793	-0.0820807	right	right	0	1	310.91
VP01	32	27	5	0.84375	-0.245112	0.301936	0.195066	left	left	0	1	445.894
VP01	31	37	6	0.837838	0.255257	0.444966	0.20388	right	right	0	1	454.834
VP01	31	26	5	0.83871	-0.253757	-0.504498	-0.222043	left	left	0	1	439.85
VP01	11	13	2	0.846154	0.241008	0.520198	0.145571	left	right	1	0	669.984
VP01	26	22	4	0.846154	-0.241008	-0.504663	-0.221073	right	left	1	0	886.526
VP01	33	39	6	0.846154	0.241008	0.471657	0.227845	right	right	0	1	569.12
VP01	33	28	5	0.848485	-0.237039	0.298319	0.0993541	left	left	0	1	436.986
VP01	17	20	3	0.85	0.234465	0.504337	0.253621	right	right	0	1	343.305
VP01	40	34	6	0.85	-0.234465	0.264125	0.208801	left	left	0	1	951.308
VP01	23	27	4	0.851852	0.231326	-0.310236	-0.0690566	right	right	0	1	444.527
VP01	34	29	5	0.852941	-0.229482	-0.465926	-0.150971	right	left	1	0	522.884
VP01	12	14	2	0.857143	0.222392	-0.331741	-0.206079	right	right	0	1	668.027
VP01	21	18	3	0.857143	-0.222392	0.237673	0.158725	right	left	1	0	610.889
VP01	24	28	4	0.857143	0.222392	-0.277443	-0.0692601	right	right	0	1	453.992
VP01	35	30	5	0.857143	-0.222392	0.332627	0.234567	right	left	1	0	460.871
VP01	31	36	5	0.861111	0.215729	-0.312649	-0.196254	left	right	1	0	490.778
VP01	29	25	4	0.862069	-0.214125	0.328576	0.156205	left	left	0	1	553.783
VP01	19	22	3	0.863636	0.211504	0.485043	0.247084	left	right	1	0	402.312
VP01	37	32	5	0.864865	-0.209453	-0.4278	-0.138948	left	left	0	1	888.344
VP01	13	15	2	0.866667	0.206451	0.49642	0.251329	right	right	0	1	373.005
VP01	30	26	4	0.866667	-0.206451	-0.451779	-0.136494	right	left	1	0	439.216
VP01	33	38	5	0.868421	0.203533	-0.316495	-0.227646	left	right	1	0	540.941
VP01	23	20	3	0.869565	-0.201634	-0.488553	-0.122378	left	left	0	1	703.719
VP01	27	31	4	0.870968	0.199309	0.457572	0.132134	left	right	1	0	964.69
VP01	39	34	5	0.871795	-0.197939	-0.490548	-0.115176	left	left	0	1	823.837
VP01	13	15	2	0.866667	0.206451	-0.313943	-0.077316	right	right	0	1	384.152
VP01	30	26	4	0.866667	-0.206451	0.25717	0.221366	right	left	1	0	406.125
VP01	14	16	2	0.875	0.192645	-0.38992	-0.037167	right	right	0	1	320.005
VP01	24	21	3	0.875	-0.192645	-0.524813	-0.184386	left	left	0	1	751.027
VP01	28	32	4	0.875	0.192645	-0.301973	-0.102371	left	right	1	0	615.312
VP01	40	35	5	0.875	-0.192645	0.30362	0.109872	left	left	0	1	489.604
VP01	29	33	4	0.878788	0.186413	0.487398	0.240976	right	right	0	1	977.501
VP01	25	22	3	0.88	-0.184425	-0.45013	-0.100734	right	left	1	0	538.276
VP01	15	17	2	0.882353	0.180572	-0.286245	-0.206465	left	right	1	0	701.308
VP01	34	30	4	0.882353	-0.180572	-0.456769	-0.098868	right	left	1	0	559.376
VP01	31	35	4	0.885714	0.175087	0.45123	0.179247	right	right	0	1	500.933
VP01	18	16	2	0.888889	-0.169925	-0.423094	-0.136481	right	left	1	0	1220.46
VP01	24	27	3	0.888889	0.169925	0.506206	0.232616	right	right	0	1	710.349
VP01	36	32	4	0.888889	-0.169925	0.28787	0.156336	left	left	0	1	528.753
VP01	33	37	4	0.891892	0.165059	-0.277681	-0.195673	right	right	0	1	321.289
VP01	28	25	3	0.892857	-0.163499	0.31517	0.0819149	left	left	0	1	498.298
VP01	17	19	2	0.894737	0.160465	0.404089	0.134328	left	right	1	0	493.444
VP01	38	34	4	0.894737	-0.160465	-0.488833	-0.266271	right	left	1	0	1197.51
VP01	26	29	3	0.896552	0.157541	0.443445	0.231686	right	right	0	1	630.432
VP01	39	35	4	0.897436	-0.156119	0.284301	0.209116	left	left	0	1	470.584
VP01	18	20	2	0.9	0.152003	0.464257	0.105996	left	right	1	0	630.309
VP01	30	27	3	0.9	-0.152003	-0.454852	-0.120022	right	left	1	0	523.976
VP01	36	40	4	0.9	0.152003	-0.324868	-0.0854291	right	right	0	1	447.792
VP01	31	28	3	0.903226	-0.146841	0.326402	0.186428	left	left	0	1	655.421
VP01	19	21	2	0.904762	0.14439	0.430223	0.231312	left	right	1	0	564.29
VP01	29	26	3	0.896552	-0.157541	0.276673	0.179773	left	left	0	1	376.66
VP01	29	32	3	0.90625	0.142019	0.524973	0.162022	left	right	1	0	626.896
VP01	11	10	1	0.909091	-0.137504	0.336864	0.304887	left	left	0	1	1030.38
VP01	20	22	2	0.909091	0.137504	0.462453	0.241177	left	right	1	0	749.737
VP01	33	30	3	0.909091	-0.137504	0.251841	0.192926	right	left	1	0	591.564
VP01	31	34	3	0.911765	0.133267	-0.285702	-0.0882273	right	right	0	1	410.759
VP01	23	21	2	0.913043	-0.131245	-0.488474	-0.238165	right	left	1	0	406.387
VP01	32	35	3	0.914286	0.129283	-0.342258	-0.133039	right	right	0	1	500.465
VP01	32	29	3	0.90625	-0.142019	0.306269	0.106319	right	left	1	0	475.096
VP01	11	12	1	0.916667	0.125531	0.51829	0.141702	left	right	1	0	768.806
VP01	24	22	2	0.916667	-0.125531	-0.465787	-0.147803	right	left	1	0	593.716
VP01	33	36	3	0.916667	0.125531	-0.340624	-0.224163	right	right	0	1	525.233
VP01	37	34	3	0.918919	-0.121991	0.267521	0.0931487	right	left	1	0	567.563
VP01	23	25	2	0.92	0.120294	0.443393	0.214233	left	right	1	0	869.164
VP01	38	35	3	0.921053	-0.118644	0.292956	0.0623236	left	left	0	1	432.778
VP01	12	13	1	0.923077	0.115477	-0.390024	-0.18716	right	right	0	1	509.433
VP01	26	24	2	0.923077	-0.115477	-0.466772	-0.208836	right	left	1	0	712.095
VP01	37	40	3	0.925	0.112475	0.458946	0.121818	left	right	1	0	418.936
VP01	27	25	2	0.925926	-0.111031	0.29806	0.0804988	right	left	1	0	643.227
VP01	13	14	1	0.928571	0.106915	0.562676	0.277088	left	right	1	0	901.67
VP01	28	26	2	0.928571	-0.106915	0.240189	0.164998	right	left	1	0	331.836
VP01	27	29	2	0.931034	0.103093	-0.286972	-0.151434	right	right	0	1	579.611
VP01	15	14	1	0.933333	-0.0995357	0.382955	0.217287	left	left	0	1	604.507
VP01	28	30	2	0.933333	0.0995357	0.442419	0.283474	left	right	1	0	686.605
VP01	40	37	3	0.925	-0.112475	0.287735	0.0816028	left	left	0	1	352.435
VP01	29	31	2	0.935484	0.0962153	-0.3111	-0.0915642	left	right	1	0	856.306
VP01	16	15	1	0.9375	-0.0931094	-0.477185	-0.115588	left	left	0	1	418.797
VP01	30	32	2	0.9375	0.0931094	-0.279467	-0.0844928	left	right	1	0	620.056
VP01	33	31	2	0.939394	-0.0901978	0.294938	0.0633544	left	left	0	1	579.924
VP01	16	17	1	0.941176	0.0874628	-0.267275	-0.0611779	right	right	0	1	481.994
VP01	34	32	2	0.941176	-0.0874628	0.260752	0.155501	left	left	0	1	983.855
VP01	33	35	2	0.942857	0.0848889	-0.262096	-0.166796	right	right	0	1	439.638
VP01	18	17	1	0.944444	-0.0824622	0.319006	0.156378	right	left	1	0	407.449
VP02	18	40	22	0.45	1.152	0.57249	0.141905	right	right	0	1	445.598
VP02	31	14	17	0.451613	-1.14684	0.209548	0.208256	right	left	1	0	370.396
VP02	10	22	12	0.454545	1.1375	0.549885	0.104851	left	right	1	0	707.592
VP02	33	15	18	0.454545	-1.1375	-0.469103	-0.212936	left	left	0	1	335.72
VP02	18	40	22	0.45	1.152	0.545341	0.0735026	right	right	0	1	302.429
VP02	31	14	17	0.451613	-1.14684	-0.49884	-0.204742	left	left	0	1	345.8
VP02	10	22	12	0.454545	1.1375	0.571473	0.261661	right	right	0	1	310.229
VP02	33	15	18	0.454545	-1.1375	0.18839	0.0957338	left	left	0	1	459.373
VP02	16	35	19	0.457143	1.12928	0.589484	0.0625579	right	right	0	1	333.389
VP02	24	11	13	0.458333	-1.12553	0.194144	0.065655	left	left	0	1	463.584
VP02	17	37	20	0.459459	1.12199	-0.235274	-0.0863539	right	right	0	1	312.531
VP02	26	12	14	0.461538	-1.11548	-0.64483	-0.121265	left	left	0	1	428.924
VP02	18	39	21	0.461538	1.11548	-0.251656	-0.139063	right	right	0	1	317.475
VP02	28	13	15	0.464286	-1.10692	0.187747	0.186298	right	left	1	0	454.767
VP02	16	35	19	0.457143	1.12928	-0.249214	-0.217539	left	right	1	0	280.244
VP02	24	11	13	0.458333	-1.12553	-0.56151	-0.223242	left	left	0	1	373.094
VP02	14	30	16	0.466667	1.09954	-0.268648	-0.101294	right	right	0	1	344.881
VP02	32	15	17	0.46875	-1.09311	-0.501484	-0.10051	left	left	0	1	382.459
VP02	16	34	18	0.470588	1.08746	-0.246223	-0.110878	right	right	0	1	307.343
VP02	36	17	19	0.472222	-1.08246	0.254172	0.292101	right	left	1	0	367.52
VP02	18	38	20	0.473684	1.078	-0.261169	-0.107137	right	right	0	1	290.359
VP02	30	14	16	0.466667	-1.09954	0.22996	0.255362	right	left	1	0	234.991
VP02	15	32	17	0.46875	1.09311	-0.240135	-0.223908	right	right	0	1	325.75
VP02	34	16	18	0.470588	-1.08746	0.213001	0.079802	left	left	0	1	332.618
VP02	19	40	21	0.475	1.074	-0.216454	-0.102652	right	right	0	1	336.449
VP02	21	10	11	0.47619	-1.07039	0.249873	0.164316	right	left	1	0	411.335
VP02	11	23	12	0.478261	1.06413	-0.235766	-0.137679	right	right	0	1	311.079
VP02	25	12	13	0.48	-1.05889	-0.552264	-0.222031	left	left	0	1	307.497
VP02	13	27	14	0.481481	1.05445	-0.194776	-0.170687	right	right	0	1	395.461
VP02	29	14	15	0.482759	-1.05063	0.230198	0.190995	right	left	1	0	441.361
VP02	15	31	16	0.483871	1.04731	0.503365	0.0875347	right	right	0	1	303.673
VP02	33	16	17	0.484848	-1.04439	-0.511678	-0.0505334	right	left	1	0	370.971
VP02	17	35	18	0.485714	1.04182	-0.226498	-0.066115	right	right	0	1	363.174
VP02	37	18	19	0.486486	-1.03953	-0.592109	-0.127483	left	left	0	1	242.065
VP02	19	39	20	0.487179	1.03747	-0.228302	-0.266385	right	right	0	1	418.575
VP02	35	17	18	0.485714	-1.04182	0.235668	0.222444	right	left	1	0	381.149
VP02	18	37	19	0.486486	1.03953	0.542564	0.203358	right	right	0	1	257.852
VP02	39	19	20	0.487179	-1.03747	0.265886	0.288544	right	left	1	0	383.515
VP02	17	35	18	0.485714	1.04182	0.567361	0.0888556	right	right	0	1	313.562
VP02	37	18	19	0.486486	-1.03953	0.258975	0.156247	left	left	0	1	372.701
VP02	10	20	10	0.5	1	0.558404	0.189023	right	right	0	1	411.342
VP02	22	11	11	0.5	-1	0.254356	0.14064	left	left	0	1	400.931
VP02	12	24	12	0.5	1	-0.228232	-0.159223	right	right	0	1	350.81
VP02	26	13	13	0.5	-1	0.228127	0.209668	right	left	1	0	494.311
VP02	17	34	17	0.5	1	0.522321	0.0717196	right	right	0	1	267.55
VP02	36	18	18	0.5	-1	0.233557	0.100037	left	left	0	1	441.555
VP02	19	38	19	0.5	1	-0.19844	-0.103731	right	right	0	1	258.336
VP02	40	20	20	0.5	-1	0.228968	0.227055	right	left	1	0	365.475
VP02	20	39	19	0.512821	0.963474	-0.213878	-0.0951572	right	right	0	1	463.893
VP02	37	19	18	0.513514	-0.961526	-0.541175	-0.159334	left	left	0	1	303.484
VP02	18	35	17	0.514286	0.959358	0.480518	0.207322	right	right	0	1	299.603
VP02	39	20	19	0.512821	-0.963474	-0.498403	-0.0654319	left	left	0	1	238.102
VP02	19	37	18	0.513514	0.961526	-0.276753	-0.233123	right	right	0	1	1323.55
VP02	35	18	17	0.514286	-0.959358	-0.509539	-0.0601322	left	left	0	1	375.834
VP02	20	39	19	0.512821	0.963474	0.55099	0.235803	right	right	0	1	346.385
VP02	37	19	18	0.513514	-0.961526	-0.545484	-0.11558	left	left	0	1	583.706
VP02	17	33	16	0.515152	0.956931	-0.222256	-0.255473	right	right	0	1	407.925
VP02	31	16	15	0.516129	-0.954196	-0.473281	-0.106737	left	left	0	1	291.864
VP02	15	29	14	0.517241	0.95109	-0.223517	-0.242568	right	right	0	1	365.413
VP02	27	14	13	0.518519	-0.947533	0.234924	0.2821	left	left	0	1	300.917
VP02	13	25	12	0.52	0.943416	0.540177	0.176176	right	right	0	1	286.114
VP02	23	12	11	0.521739	-0.938599	0.247727	0.127695	left	left	0	1	359.221
VP02	11	21	10	0.52381	0.932886	-0.259079	-0.135994	right	right	0	1	350.421
VP02	33	17	16	0.515152	-0.956931	0.228795	0.118594	left	left	0	1	278.53
VP02	21	40	19	0.525	0.929611	-0.231146	-0.209658	right	right	0	1	429.443
VP02	19	10	9	0.526316	-0.925999	-0.494636	-0.235334	left	left	0	1	502.796
VP02	20	38	18	0.526316	0.925999	0.483132	0.130921	right	right	0	1	303
VP02	36	19	17	0.527778	-0.921997	0.25625	0.129305	right	left	1	0	504.017
VP02	18	34	16	0.529412	0.917538	-0.238362	-0.115707	right	right	0	1	382.084
VP02	32	17	15	0.53125	-0.912537	0.269183	0.256526	right	left	1	0	321.873
VP02	16	30	14	0.533333	0.906891	-0.208565	-0.2821	right	right	0	1	305.848
VP02	40	21	19	0.525	-0.929611	-0.494363	-0.19566	left	left	0	1	424.308
VP02	15	28	13	0.535714	0.900464	0.527919	0.214575	right	right	0	1	444.552
VP02	26	14	12	0.538462	-0.893085	-0.544177	-0.198687	left	left	0	1	468.891
VP02	21	39	18	0.538462	0.893085	-0.226139	-0.0775529	right	right	0	1	463.565
VP02	37	20	17	0.540541	-0.887525	-0.481018	-0.0819107	left	left	0	1	240.509
VP02	13	24	11	0.541667	0.884523	0.515411	0.184363	right	right	0	1	240.36
VP02	35	19	16	0.542857	-0.881356	-0.521037	-0.0599704	left	left	0	1	325.363
VP02	15	28	13	0.535714	0.900464	0.567567	0.218095	right	right	0	1	277.384
VP02	26	14	12	0.538462	-0.893085	-0.518239	-0.0715106	left	left	0	1	312.94
VP02	12	22	10	0.545455	0.874469	0.499498	0.147871	right	right	0	1	254.651
VP02	33	18	15	0.545455	-0.874469	-0.498475	-0.070418	right	left	1	0	476.418
VP02	17	31	14	0.548387	0.866733	0.540583	0.217577	right	right	0	1	309.2
VP02	20	11	9	0.55	-0.862496	0.276033	0.182877	left	left	0	1	411.188
VP02	22	40	18	0.55	0.862496	-0.224421	-0.160152	right	right	0	1	353.099
VP02	29	16	13	0.551724	-0.857981	-0.496876	-0.147676	left	left	0	1	307.864
VP02	21	38	17	0.552632	0.85561	0.548605	0.214292	right	right	0	1	314.166
VP02	22	12	10	0.545455	-0.874469	-0.495904	-0.217403	left	left	0	1	354.194
VP02	10	18	8	0.555556	0.847997	0.418656	0.104108	right	right	0	1	345.36
VP02	27	15	12	0.555556	-0.847997	0.31052	0.273654	right	left	1	0	274.491
VP02	20	36	16	0.555556	0.847997	0.534457	0.24178	right	right	0	1	249.262
VP02	34	19	15	0.558824	-0.839535	-0.422092	-0.0707397	left	left	0	1	352.007
VP02	14	25	11	0.56	0.836501	0.584994	0.146751	right	right	0	1	377.928
VP02	32	18	14	0.5625	-0.830075	-0.47559	-0.0856688	left	left	0	1	460.116
VP02	22	39	17	0.564103	0.825971	-0.238238	-0.111039	right	right	0	1	435.8
VP02	18	10	8	0.555556	-0.847997	-0.612038	-0.188366	left	left	0	1	284.603
VP02	13	23	10	0.565217	0.823122	-0.2369	-0.0767832	right	right	0	1	319.734
VP02	30	17	13	0.566667	-0.819428	-0.524493	-0.118186	left	left	0	1	380.191
VP02	21	37	16	0.567568	0.817136	0.484407	0.184284	right	right	0	1	275.818
VP02	21	12	9	0.571429	-0.807355	0.252697	0.216545	right	left	1	0	427.941
VP02	16	28	12	0.571429	0.807355	-0.273542	-0.194547	right	right	0	1	325.738
VP02	35	20	15	0.571429	-0.807355	0.258171	0.193962	right	left	1	0	314.366
VP02	13	23	10	0.565217	0.823122	0.575111	0.240193	right	right	0	1	259.072
VP02	30	17	13	0.566667	-0.819428	-0.512686	-0.129794	left	left	0	1	608.894
VP02	23	40	17	0.575	0.798366	0.447109	0.105292	right	right	0	1	259.477
VP02	33	19	14	0.575758	-0.796467	0.233455	0.0896647	left	left	0	1	524.237
VP02	15	26	11	0.576923	0.793549	0.527148	0.159414	right	right	0	1	372.91
VP02	19	11	8	0.578947	-0.788496	-0.590949	-0.396877	left	left	0	1	325.124
VP02	22	38	16	0.578947	0.788496	-0.273171	-0.230035	right	right	0	1	798.52
VP02	31	18	13	0.580645	-0.784271	0.311931	0.139362	left	left	0	1	654.161
VP02	14	24	10	0.583333	0.777608	0.498401	0.0883607	right	right	0	1	463.248
VP02	36	21	15	0.583333	-0.777608	0.253005	0.180401	right	left	1	0	312.431
VP02	17	29	12	0.586207	0.770518	0.499552	0.0708571	right	right	0	1	224.164
VP02	17	10	7	0.588235	-0.765535	-0.605551	-0.308229	left	left	0	1	301.097
VP02	20	34	14	0.588235	0.765535	-0.212491	-0.102381	right	right	0	1	276.821
VP02	39	23	16	0.589744	-0.76184	0.227232	0.0890969	left	left	0	1	369.236
VP02	13	22	9	0.590909	0.758992	-0.27492	-0.216334	left	right	1	0	273.46
VP02	27	16	11	0.592593	-0.754888	-0.499405	-0.165429	left	left	0	1	458.522
VP02	19	32	13	0.59375	0.752072	0.494316	0.0955799	right	right	0	1	295.498
VP02	37	22	15	0.594595	-0.750022	0.268101	0.193479	right	left	1	0	293.002
VP02	12	20	8	0.6	0.736966	0.606642	0.153528	right	right	0	1	314.17
VP02	25	15	10	0.6	-0.736966	-0.534412	-0.23984	left	left	0	1	271.856
VP02	18	30	12	0.6	0.736966	-0.244533	-0.132841	right	right	0	1	331.235
VP02	35	21	14	0.6	-0.736966	0.243195	0.0829847	left	left	0	1	562.469
VP02	24	40	16	0.6	0.736966	-0.269474	-0.104293	right	right	0	1	385.798
VP02	20	12	8	0.6	-0.736966	0.328292	0.0959419	left	left	0	1	553.267
VP02	15	25	10	0.6	0.736966	-0.287465	-0.219318	right	right	0	1	217.637
VP02	30	18	12	0.6	-0.736966	0.29504	0.193984	left	left	0	1	332.098
VP02	23	38	15	0.605263	0.724366	-0.288477	-0.200638	right	right	0	1	270.512
VP02	33	20	13	0.606061	-0.722466	0.259633	0.115855	left	left	0	1	312.354
VP02	17	28	11	0.607143	0.719892	-0.306954	-0.157144	right	right	0	1	346.528
VP02	23	14	9	0.608696	-0.716207	0.286528	0.227781	right	left	1	0	408.008
VP02	11	18	7	0.611111	0.710493	0.494333	0.125324	right	right	0	1	226.632
VP02	36	22	14	0.611111	-0.710493	-0.497151	-0.219144	left	left	0	1	447.565
VP02	19	31	12	0.612903	0.706269	-0.268594	-0.213169	right	right	0	1	555.891
VP02	38	23	15	0.605263	-0.724366	-0.493368	-0.199431	left	left	0	1	248.793
VP02	16	26	10	0.615385	0.70044	0.511709	0.101814	right	right	0	1	308.271
VP02	39	24	15	0.615385	-0.70044	0.246063	0.110021	left	left	0	1	463.467
VP02	21	34	13	0.617647	0.695145	0.518393	0.188413	right	right	0	1	326.873
VP02	21	13	8	0.619048	-0.691878	-0.526434	-0.0720159	left	left	0	1	253.518
VP02	18	29	11	0.62069	0.688056	0.475995	0.107353	right	right	0	1	292.977
VP02	37	23	14	0.621622	-0.685891	-0.52146	-0.0953378	right	left	1	0	471.064
VP02	16	26	10	0.615385	0.70044	0.460766	0.142755	right	right	0	1	333.555
VP02	39	24	15	0.615385	-0.70044	-0.480928	-0.0898974	left	left	0	1	520.247
VP02	10	16	6	0.625	0.678072	0.39892	0.135514	right	right	0	1	380.335
VP02	24	15	9	0.625	-0.678072	0.318658	0.120579	left	left	0	1	545.313
VP02	20	32	12	0.625	0.678072	-0.262093	-0.138622	right	right	0	1	388.956
VP02	40	25	15	0.625	-0.678072	-0.466027	-0.18627	left	left	0	1	354.647
VP02	22	35	13	0.628571	0.669851	0.51754	0.0889391	right	right	0	1	608.312
VP02	27	17	10	0.62963	-0.667425	0.333261	0.14209	left	left	0	1	463.814
VP02	12	19	7	0.631579	0.662965	-0.233377	-0.0453058	right	right	0	1	375.829
VP02	38	24	14	0.631579	-0.662965	-0.557174	-0.225982	left	left	0	1	290.47
VP02	14	22	8	0.636364	0.652077	-0.371351	-0.186082	right	right	0	1	256.405
VP02	33	21	12	0.636364	-0.652077	0.301008	0.129032	left	left	0	1	459.946
VP02	23	36	13	0.638889	0.646363	-0.232428	-0.236839	left	right	1	0	275.596
VP02	25	16	9	0.64	-0.643856	0.303936	0.132323	right	left	1	0	315.983
VP02	25	39	14	0.641026	0.641546	0.481741	0.235201	right	right	0	1	297.887
VP02	28	18	10	0.642857	-0.63743	0.299052	0.199794	right	left	1	0	317.881
VP02	14	22	8	0.636364	0.652077	0.51495	0.210472	right	right	0	1	322.965
VP02	33	21	12	0.636364	-0.652077	0.312873	0.220456	right	left	1	0	279.365
VP02	20	31	11	0.645161	0.632268	-0.275323	-0.208903	right	right	0	1	502.494
VP02	17	11	6	0.647059	-0.628031	-0.559507	-0.153224	left	left	0	1	506.023
VP02	22	34	12	0.647059	0.628031	-0.260078	-0.129615	right	right	0	1	385.584
VP02	37	24	13	0.648649	-0.624491	-0.444652	-0.200426	left	left	0	1	436.002
VP02	13	20	7	0.65	0.621488	0.483157	0.141633	right	right	0	1	356.814
VP02	40	26	14	0.65	-0.621488	0.27779	0.216905	right	left	1	0	514.24
VP02	15	23	8	0.652174	0.616671	0.501979	0.128854	right	right	0	1	298.368
VP02	26	17	9	0.653846	-0.612977	0.268657	0.193521	right	left	1	0	444.414
VP02	19	29	10	0.655172	0.610053	-0.239276	-0.193798	right	right	0	1	426.732
VP02	32	21	11	0.65625	-0.607683	-0.504304	-0.0811512	left	left	0	1	379.19
VP02	23	35	12	0.657143	0.605721	-0.27673	-0.147292	right	right	0	1	324.718
VP02	38	25	13	0.657895	-0.604071	0.268128	0.248561	right	left	1	0	362.73
VP02	19	29	10	0.655172	0.610053	0.518267	0.231518	right	right	0	1	301.929
VP02	32	21	11	0.65625	-0.607683	0.223169	0.0487876	left	left	0	1	543.467
VP02	23	35	12	0.657143	0.605721	-0.276337	-0.199756	right	right	0	1	402.506
VP02	38	25	13	0.657895	-0.604071	0.262908	0.204584	right	left	1	0	390.474
VP02	10	15	5	0.666667	0.584963	0.467271	0.236571	right	right	0	1	205.952
VP02	18	12	6	0.666667	-0.584963	0.222297	0.143082	right	left	1	0	418.207
VP02	14	21	7	0.666667	0.584963	0.473147	0.147527	right	right	0	1	353.874
VP02	24	16	8	0.666667	-0.584963	0.255253	0.204584	right	left	1	0	360.285
VP02	18	27	9	0.666667	0.584963	0.482226	0.204294	right	right	0	1	329.946
VP02	30	20	10	0.666667	-0.584963	0.255485	0.221296	right	left	1	0	303.389
VP02	22	33	11	0.666667	0.584963	-0.250887	-0.190417	right	right	0	1	667.647
VP02	36	24	12	0.666667	-0.584963	-0.480192	-0.219423	left	left	0	1	346.091
VP02	27	40	13	0.675	0.567041	0.462622	0.205577	right	right	0	1	324.528
VP02	37	25	12	0.675676	-0.565597	0.263697	0.0776958	left	left	0	1	334.2
VP02	23	34	11	0.676471	0.563901	0.529168	0.125063	right	right	0	1	411.408
VP02	31	21	10	0.677419	-0.561879	0.248652	0.20766	left	left	0	1	543.869
VP02	19	28	9	0.678571	0.559427	0.420211	0.0708912	right	right	0	1	276.032
VP02	25	17	8	0.68	-0.556393	0.334349	0.143818	left	left	0	1	346.445
VP02	15	22	7	0.681818	0.552541	0.483388	0.0900155	right	right	0	1	253.594
VP02	19	13	6	0.684211	-0.547488	-0.510534	-0.12813	left	left	0	1	266.453
VP02	24	35	11	0.685714	0.544321	0.40824	0.201391	right	right	0	1	280.201
VP02	16	11	5	0.6875	-0.540568	-0.477049	-0.18612	left	left	0	1	293.982
VP02	22	32	10	0.6875	0.540568	0.443771	0.199824	right	right	0	1	361.172
VP02	29	20	9	0.689655	-0.536053	-0.521483	-0.118242	left	left	0	1	220.387
VP02	18	26	8	0.692308	0.530515	0.492684	0.243345	right	right	0	1	297.822
VP02	39	27	12	0.692308	-0.530515	0.279521	0.0870274	left	left	0	1	331.187
VP02	25	36	11	0.694444	0.526069	0.440918	0.0908679	right	right	0	1	289.367
VP02	35	24	11	0.685714	-0.544321	-0.507976	-0.102581	left	left	0	1	205.426
VP02	16	23	7	0.695652	0.523562	0.446651	0.242884	right	right	0	1	297.376
VP02	33	23	10	0.69697	-0.520832	-0.469325	-0.115193	left	left	0	1	458.432
VP02	14	20	6	0.7	0.514573	-0.281071	-0.240756	right	right	0	1	665.211
VP02	30	21	9	0.7	-0.514573	-0.546571	-0.205032	left	left	0	1	460.395
VP02	28	40	12	0.7	0.514573	0.490573	0.11059	right	right	0	1	460.4
VP02	37	26	11	0.702703	-0.509014	0.291371	0.113624	left	left	0	1	328.921
VP02	19	27	8	0.703704	0.50696	-0.31774	-0.243888	left	right	1	0	300.146
VP02	23	16	7	0.695652	-0.523562	0.277758	0.178019	right	left	1	0	308.217
VP02	12	17	5	0.705882	0.5025	0.475056	0.226527	right	right	0	1	291.589
VP02	34	24	10	0.705882	-0.5025	0.315995	0.0965137	left	left	0	1	433.073
VP02	17	24	7	0.708333	0.4975	-0.288462	-0.134505	left	right	1	0	363.062
VP02	31	22	9	0.709677	-0.494765	0.290988	0.190946	left	left	0	1	403.726
VP02	27	38	11	0.710526	0.49304	0.528352	0.220237	right	right	0	1	260.187
VP02	14	10	4	0.714286	-0.485427	0.30792	0.17	right	left	1	0	365.514
VP02	15	21	6	0.714286	0.485427	-0.214622	-0.151484	left	right	1	0	362.636
VP02	28	20	8	0.714286	-0.485427	-0.542094	-0.0967615	right	left	1	0	344.529
VP02	28	39	11	0.717949	0.478047	0.459127	0.209373	right	right	0	1	273.728
VP02	32	23	9	0.71875	-0.476438	0.251796	0.0587964	right	left	1	0	416.221
VP02	18	25	7	0.72	0.473931	-0.275894	-0.179946	right	right	0	1	502.601
VP02	18	13	5	0.722222	-0.469485	-0.461441	-0.046365	left	left	0	1	301.738
VP02	26	36	10	0.722222	0.469485	0.521861	0.246918	right	right	0	1	279.188
VP02	29	21	8	0.724138	-0.465664	0.288584	0.0740669	left	left	0	1	580.411
VP02	28	39	11	0.717949	0.478047	-0.229632	-0.107373	right	right	0	1	532.623
VP02	32	23	9	0.71875	-0.476438	0.298562	0.0970954	left	left	0	1	404.905
VP02	29	40	11	0.725	0.463947	0.450533	0.167882	right	right	0	1	337.454
VP02	22	16	6	0.727273	-0.459432	0.260404	0.194308	left	left	0	1	358.726
VP02	24	33	9	0.727273	0.459432	0.498528	0.244378	right	right	0	1	225.134
VP02	37	27	10	0.72973	-0.454566	0.25279	0.0955879	left	left	0	1	353.533
VP02	19	26	7	0.730769	0.452512	-0.247383	-0.0707073	right	right	0	1	362.827
VP02	15	11	4	0.733333	-0.447459	0.281006	0.14247	left	left	0	1	598.258
VP02	22	30	8	0.733333	0.447459	0.501763	0.0955153	right	right	0	1	368.467
VP02	40	29	11	0.725	-0.463947	0.293236	0.217364	right	left	1	0	389.293
VP02	25	34	9	0.735294	0.443607	-0.277806	-0.129284	right	right	0	1	397.431
VP02	19	14	5	0.736842	-0.440573	0.227615	0.164438	right	left	1	0	368.21
VP02	28	38	10	0.736842	0.440573	0.468454	0.075238	right	right	0	1	236.128
VP02	23	17	6	0.73913	-0.436099	-0.497453	-0.109123	left	left	0	1	253.736
VP02	20	27	7	0.740741	0.432959	-0.271002	-0.125601	right	right	0	1	342.79
VP02	31	23	8	0.741935	-0.430634	0.254459	0.263173	right	left	1	0	315.505
VP02	26	35	9	0.742857	0.428843	0.503984	0.126971	right	right	0	1	298.35
VP02	39	29	10	0.74359	-0.427421	-0.466279	-0.133983	left	left	0	1	355.905
VP02	12	16	4	0.75	0.415037	0.50035	0.240733	right	right	0	1	302.543
VP02	20	15	5	0.75	-0.415037	-0.583111	-0.273106	left	left	0	1	245.12
VP02	18	24	6	0.75	0.415037	0.496806	0.225416	right	right	0	1	575.381
VP02	28	21	7	0.75	-0.415037	-0.412294	-0.0862414	left	left	0	1	270.866
VP02	24	32	8	0.75	0.415037	0.519316	0.168384	right	right	0	1	310.401
VP02	36	27	9	0.75	-0.415037	-0.470944	-0.0640216	right	left	1	0	398.421
VP02	30	40	10	0.75	0.415037	-0.268784	-0.185885	right	right	0	1	497.233
VP02	16	12	4	0.75	-0.415037	-0.483463	-0.115804	left	left	0	1	286.064
VP02	28	37	9	0.756757	0.402098	-0.314081	-0.234743	left	right	1	0	325.415
VP02	33	25	8	0.757576	-0.400538	-0.513224	-0.199132	left	left	0	1	274.864
VP02	22	29	7	0.758621	0.398549	0.518348	0.223042	right	right	0	1	233.783
VP02	25	19	6	0.76	-0.395929	0.313674	0.0896826	left	left	0	1	435.682
VP02	16	21	5	0.761905	0.392317	-0.234256	-0.0818606	right	right	0	1	471.111
VP02	38	29	9	0.763158	-0.389947	0.2755	0.229986	right	left	1	0	392.128
VP02	13	17	4	0.764706	0.387023	0.434334	0.217572	right	right	0	1	312.15
VP02	34	26	8	0.764706	-0.387023	-0.46245	-0.230162	left	left	0	1	282.027
VP02	23	30	7	0.766667	0.383329	-0.303583	-0.200764	left	right	1	0	304.903
VP02	13	10	3	0.769231	-0.378512	0.304316	0.0758228	right	left	1	0	495.331
VP02	20	26	6	0.769231	0.378512	-0.270569	-0.136596	right	right	0	1	335.075
VP02	39	30	9	0.769231	-0.378512	-0.47703	-0.111894	left	left	0	1	743.659
VP02	27	35	8	0.771429	0.374396	0.46059	0.124603	right	right	0	1	258.882
VP02	22	17	5	0.772727	-0.371969	0.224572	0.175758	right	left	1	0	410.326
VP02	24	31	7	0.774194	0.369234	-0.249403	-0.186141	left	right	1	0	289
VP02	30	23	7	0.766667	-0.383329	-0.511121	-0.270125	left	left	0	1	304.03
VP02	31	40	9	0.775	0.367732	0.46139	0.110307	right	right	0	1	326.437
VP02	18	14	4	0.777778	-0.36257	-0.457044	-0.215842	left	left	0	1	411.731
VP02	21	27	6	0.777778	0.36257	-0.292219	-0.140077	right	right	0	1	431.256
VP02	36	28	8	0.777778	-0.36257	-0.476914	-0.085238	left	left	0	1	307.319
VP02	25	32	7	0.78125	0.356144	-0.245057	-0.0767535	right	right	0	1	391.75
VP02	23	18	5	0.782609	-0.353637	-0.53043	-0.257219	left	left	0	1	453.948
VP02	29	37	8	0.783784	0.351472	-0.268396	-0.0958189	right	right	0	1	271.558
VP02	40	31	9	0.775	-0.367732	0.276162	0.193456	right	left	1	0	256.859
VP02	11	14	3	0.785714	0.347923	-0.244521	-0.0998221	right	right	0	1	255.402
VP02	28	22	6	0.785714	-0.347923	-0.480845	-0.126665	left	left	0	1	382.225
VP02	26	33	7	0.787879	0.343954	-0.278715	-0.225375	left	right	1	0	298.844
VP02	19	15	4	0.789474	-0.341037	-0.446468	-0.297256	left	left	0	1	437.555
VP02	30	38	8	0.789474	0.341037	-0.241855	-0.179354	right	right	0	1	269.311
VP02	24	19	5	0.791667	-0.337035	0.300402	0.217513	right	left	1	0	360.455
VP02	23	29	6	0.793103	0.334419	-0.280479	-0.156602	right	right	0	1	275.369
VP02	34	27	7	0.794118	-0.332575	0.302133	0.0828658	left	left	0	1	345.139
VP02	12	15	3	0.8	0.321928	0.461622	0.152057	right	right	0	1	356.067
VP02	20	16	4	0.8	-0.321928	0.326125	0.232608	right	left	1	0	304.539
VP02	20	25	5	0.8	0.321928	-0.279004	-0.0747967	right	right	0	1	412.155
VP02	30	24	6	0.8	-0.321928	-0.462135	-0.0941927	left	left	0	1	303.126
VP02	28	35	7	0.8	0.321928	-0.285554	-0.189503	left	right	1	0	333.359
VP02	40	32	8	0.8	-0.321928	0.275092	0.103345	left	left	0	1	459.978
VP02	12	15	3	0.8	0.321928	0.437262	0.132585	left	right	1	0	434.733
VP02	20	16	4	0.8	-0.321928	-0.459341	-0.239053	left	left	0	1	402.008
VP02	29	36	7	0.805556	0.311944	-0.261844	-0.0851596	right	right	0	1	467.113
VP02	31	25	6	0.806452	-0.31034	-0.434988	-0.104877	right	left	1	0	563.517
VP02	21	26	5	0.807692	0.308122	0.468112	0.226401	right	right	0	1	268.472
VP02	21	17	4	0.809524	-0.304855	-0.464068	-0.212598	left	left	0	1	291.017
VP02	30	37	7	0.810811	0.302563	-0.327296	-0.090998	right	right	0	1	333.986
VP02	16	13	3	0.8125	-0.29956	-0.480195	-0.0915582	right	left	1	0	685.678
VP02	26	32	6	0.8125	0.29956	-0.286541	-0.0754623	right	right	0	1	471.048
VP02	27	22	5	0.814815	-0.295456	0.24774	0.200608	right	left	1	0	615.205
VP02	31	38	7	0.815789	0.293731	0.442278	0.0881678	right	right	0	1	263.398
VP02	22	18	4	0.818182	-0.289507	-0.558352	-0.144546	left	left	0	1	461.245
VP02	27	33	6	0.818182	0.289507	-0.261092	-0.112092	right	right	0	1	602.369
VP02	39	32	7	0.820513	-0.285402	-0.493392	-0.25771	right	left	1	0	294.407
VP02	23	28	5	0.821429	0.283793	-0.303429	-0.178164	left	right	1	0	459.769
VP02	17	14	3	0.823529	-0.280108	0.271645	0.102122	right	left	1	0	387.158
VP02	28	34	6	0.823529	0.280108	-0.285568	-0.0556578	left	right	1	0	392.358
VP02	38	31	7	0.815789	-0.293731	0.316302	0.0610651	left	left	0	1	327.652
VP02	33	40	7	0.825	0.277534	0.450788	0.102859	right	right	0	1	350.406
VP02	23	19	4	0.826087	-0.275634	0.260798	0.152147	right	left	1	0	330.603
VP02	24	29	5	0.827586	0.273018	0.48242	0.110236	right	right	0	1	318.957
VP02	35	29	6	0.828571	-0.271302	-0.425738	-0.208057	left	left	0	1	266.167
VP02	10	12	2	0.833333	0.263034	-0.261935	-0.0832604	right	right	0	1	332.217
VP02	18	15	3	0.833333	-0.263034	0.33973	0.272933	right	left	1	0	448.871
VP02	20	24	4	0.833333	0.263034	-0.242381	0.00388846	right	right	0	1	431.314
VP02	30	25	5	0.833333	-0.263034	0.265799	0.111121	right	left	1	0	403.551
VP02	31	37	6	0.837838	0.255257	-0.280291	-0.0813197	right	right	0	1	249.683
VP02	31	26	5	0.83871	-0.253757	0.306749	0.229736	right	left	1	0	233.193
VP02	21	25	4	0.84	0.251539	0.488668	0.230739	right	right	0	1	285.703
VP02	19	16	3	0.842105	-0.247928	0.300865	0.138879	right	left	1	0	419.768
VP02	32	38	6	0.842105	0.247928	-0.307793	-0.0820807	right	right	0	1	336.342
VP02	32	27	5	0.84375	-0.245112	0.301936	0.195066	right	left	1	0	353.655
VP02	31	37	6	0.837838	0.255257	0.444966	0.20388	right	right	0	1	261.776
VP02	31	26	5	0.83871	-0.253757	-0.504498	-0.222043	left	left	0	1	286.437
VP02	11	13	2	0.846154	0.241008	0.520198	0.145571	right	right	0	1	304.935
VP02	26	22	4	0.846154	-0.241008	-0.504663	-0.221073	left	left	0	1	283.382
VP02	33	39	6	0.846154	0.241008	0.471657	0.227845	right	right	0	1	265.068
VP02	33	28	5	0.848485	-0.237039	0.298319	0.0993541	left	left	0	1	497.635
VP02	17	20	3	0.85	0.234465	0.504337	0.253621	right	right	0	1	312.293
VP02	40	34	6	0.85	-0.234465	0.264125	0.208801	right	left	1	0	441.863
VP02	23	27	4	0.851852	0.231326	-0.310236	-0.0690566	right	right	0	1	556.199
VP02	34	29	5	0.852941	-0.229482	-0.465926	-0.150971	left	left	0	1	299.103
VP02	12	14	2	0.857143	0.222392	-0.331741	-0.206079	right	right	0	1	533.999
VP02	21	18	3	0.857143	-0.222392	0.237673	0.158725	right	left	1	0	279.391
VP02	24	28	4	0.857143	0.222392	-0.277443	-0.0692601	right	right	0	1	358.668
VP02	35	30	5	0.857143	-0.222392	0.332627	0.234567	right	left	1	0	268.1
VP02	31	36	5	0.861111	0.215729	-0.312649	-0.196254	left	right	1	0	236.755
VP02	29	25	4	0.862069	-0.214125	0.328576	0.156205	left	left	0	1	380.621
VP02	19	22	3	0.863636	0.211504	0.485043	0.247084	right	right	0	1	296.071
VP02	37	32	5	0.864865	-0.209453	-0.4278	-0.138948	left	left	0	1	398.541
VP02	13	15	2	0.866667	0.206451	0.49642	0.251329	right	right	0	1	465.411
VP02	30	26	4	0.866667	-0.206451	-0.451779	-0.136494	right	left	1	0	358.291
VP02	33	38	5	0.868421	0.203533	-0.316495	-0.227646	left	right	1	0	387.247
VP02	23	20	3	0.869565	-0.201634	-0.488553	-0.122378	left	left	0	1	375.341
VP02	27	31	4	0.870968	0.199309	0.457572	0.132134	right	right	0	1	423.6
VP02	39	34	5	0.871795	-0.197939	-0.490548	-0.115176	right	left	1	0	309.398
VP02	13	15	2	0.866667	0.206451	-0.313943	-0.077316	left	right	1	0	218.258
VP02	30	26	4	0.866667	-0.206451	0.25717	0.221366	right	left	1	0	405.674
VP02	14	16	2	0.875	0.192645	-0.38992	-0.037167	right	right	0	1	322.427
VP02	24	21	3	0.875	-0.192645	-0.524813	-0.184386	right	left	1	0	477.634
VP02	28	32	4	0.875	0.192645	-0.301973	-0.102371	right	right	0	1	326.304
VP02	40	35	5	0.875	-0.192645	0.30362	0.109872	right	left	1	0	221.518
VP02	29	33	4	0.878788	0.186413	0.487398	0.240976	right	right	0	1	335.816
VP02	25	22	3	0.88	-0.184425	-0.45013	-0.100734	right	left	1	0	376.343
VP02	15	17	2	0.882353	0.180572	-0.286245	-0.206465	left	right	1	0	385.205
VP02	34	30	4	0.882353	-0.180572	-0.456769	-0.098868	right	left	1	0	360.317
VP02	31	35	4	0.885714	0.175087	0.45123	0.179247	right	right	0	1	241.067
VP02	18	16	2	0.888889	-0.169925	-0.423094	-0.136481	right	left	1	0	613.066
VP02	24	27	3	0.888889	0.169925	0.506206	0.232616	right	right	0	1	289.484
VP02	36	32	4	0.888889	-0.169925	0.28787	0.156336	right	left	1	0	302.468
VP02	33	37	4	0.891892	0.165059	-0.277681	-0.195673	right	right	0	1	369.123
VP02	28	25	3	0.892857	-0.163499	0.31517	0.0819149	right	left	1	0	451.166
VP02	17	19	2	0.894737	0.160465	0.404089	0.134328	right	right	0	1	356.529
VP02	38	34	4	0.894737	-0.160465	-0.488833	-0.266271	left	left	0	1	376.401
VP02	26	29	3	0.896552	0.157541	0.443445	0.231686	right	right	0	1	293.49
VP02	39	35	4	0.897436	-0.156119	0.284301	0.209116	right	left	1	0	296.99
VP02	18	20	2	0.9	0.152003	0.464257	0.105996	right	right	0	1	305.681
VP02	30	27	3	0.9	-0.152003	-0.454852	-0.120022	right	left	1	0	537.73
VP02	36	40	4	0.9	0.152003	-0.324868	-0.0854291	right	right	0	1	394.553
VP02	31	28	3	0.903226	-0.146841	0.326402	0.186428	right	left	1	0	287.541
VP02	19	21	2	0.904762	0.14439	0.430223	0.231312	right	right	0	1	302.692
VP02	29	26	3	0.896552	-0.157541	0.276673	0.179773	right	left	1	0	329.491
VP02	29	32	3	0.90625	0.142019	0.524973	0.162022	right	right	0	1	262.441
VP02	11	10	1	0.909091	-0.137504	0.336864	0.304887	right	left	1	0	447.692
VP02	20	22	2	0.909091	0.137504	0.462453	0.241177	right	right	0	1	247.659
VP02	33	30	3	0.909091	-0.137504	0.251841	0.192926	right	left	1	0	317.088
VP02	31	34	3	0.911765	0.133267	-0.285702	-0.0882273	right	right	0	1	307.639
VP02	23	21	2	0.913043	-0.131245	-0.488474	-0.238165	left	left	0	1	251.301
VP02	32	35	3	0.914286	0.129283	-0.342258	-0.133039	right	right	0	1	498.623
VP02	32	29	3	0.90625	-0.142019	0.306269	0.106319	left	left	0	1	580.471
VP02	11	12	1	0.916667	0.125531	0.51829	0.141702	right	right	0	1	852.297
VP02	24	22	2	0.916667	-0.125531	-0.465787	-0.147803	right	left	1	0	358.482
VP02	33	36	3	0.916667	0.125531	-0.340624	-0.224163	left	right	1	0	508.506
VP02	37	34	3	0.918919	-0.121991	0.267521	0.0931487	left	left	0	1	610.119
VP02	23	25	2	0.92	0.120294	0.443393	0.214233	right	right	0	1	271.106
VP02	38	35	3	0.921053	-0.118644	0.292956	0.0623236	left	left	0	1	510.072
VP02	12	13	1	0.923077	0.115477	-0.390024	-0.18716	right	right	0	1	382.82
VP02	26	24	2	0.923077	-0.115477	-0.466772	-0.208836	left	left	0	1	303.546
VP02	37	40	3	0.925	0.112475	0.458946	0.121818	left	right	1	0	426.32
VP02	27	25	2	0.925926	-0.111031	0.29806	0.0804988	left	left	0	1	400.846
VP02	13	14	1	0.928571	0.106915	0.562676	0.277088	right	right	0	1	456.748
VP02	28	26	2	0.928571	-0.106915	0.240189	0.164998	right	left	1	0	286.673
VP02	27	29	2	0.931034	0.103093	-0.286972	-0.151434	left	right	1	0	338.676
VP02	15	14	1	0.933333	-0.0995357	0.382955	0.217287	right	left	1	0	259.197
VP02	28	30	2	0.933333	0.0995357	0.442419	0.283474	right	right	0	1	275.523
VP02	40	37	3	0.925	-0.112475	0.287735	0.0816028	right	left	1	0	324.059
VP02	29	31	2	0.935484	0.0962153	-0.3111	-0.0915642	right	right	0	1	335.283
VP02	16	15	1	0.9375	-0.0931094	-0.477185	-0.115588	right	left	1	0	468.059
VP02	30	32	2	0.9375	0.0931094	-0.279467	-0.0844928	right	right	0	1	568.711
VP02	33	31	2	0.939394	-0.0901978	0.294938	0.0633544	left	left	0	1	359.945
VP02	16	17	1	0.941176	0.0874628	-0.267275	-0.0611779	right	right	0	1	370.473
VP02	34	32	2	0.941176	-0.0874628	0.260752	0.155501	right	left	1	0	356.878
VP02	33	35	2	0.942857	0.0848889	-0.262096	-0.166796	left	right	1	0	495.246
VP02	18	17	1	0.944444	-0.0824622	0.319006	0.156378	right	left	1	0	404.687
VP03	18	40	22	0.45	1.152	0.57249	0.141905	right	right	0	1	779.542
VP03	31	14	17	0.451613	-1.14684	0.209548	0.208256	left	left	0	1	533.55
VP03	10	22	12	0.454545	1.1375	0.549885	0.104851	right	right	0	1	1845.84
VP03	33	15	18	0.454545	-1.1375	-0.469103	-0.212936	left	left	0	1	424.502
VP03	18	40	22	0.45	1.152	0.545341	0.0735026	left	right	1	0	1113.37
VP03	31	14	17	0.451613	-1.14684	-0.49884	-0.204742	left	left	0	1	665.932
VP03	10	22	12	0.454545	1.1375	0.571473	0.261661	right	right	0	1	304.511
VP03	33	15	18	0.454545	-1.1375	0.18839	0.0957338	left	left	0	1	582.724
VP03	16	35	19	0.457143	1.12928	0.589484	0.0625579	left	right	1	0	581.407
VP03	24	11	13	0.458333	-1.12553	0.194144	0.065655	left	left	0	1	575.182
VP03	17	37	20	0.459459	1.12199	-0.235274	-0.0863539	right	right	0	1	388.768
VP03	26	12	14	0.461538	-1.11548	-0.64483	-0.121265	right	left	1	0	1670.25
VP03	18	39	21	0.461538	1.11548	-0.251656	-0.139063	right	right	0	1	453.503
VP03	28	13	15	0.464286	-1.10692	0.187747	0.186298	right	left	1	0	732.879
VP03	16	35	19	0.457143	1.12928	-0.249214	-0.217539	right	right	0	1	573.295
VP03	24	11	13	0.458333	-1.12553	-0.56151	-0.223242	left	left	0	1	339.121
VP03	14	30	16	0.466667	1.09954	-0.268648	-0.101294	right	right	0	1	452.214
VP03	32	15	17	0.46875	-1.09311	-0.501484	-0.10051	left	left	0	1	794.702
VP03	16	34	18	0.470588	1.08746	-0.246223	-0.110878	right	right	0	1	408.727
VP03	36	17	19	0.472222	-1.08246	0.254172	0.292101	left	left	0	1	723.342
VP03	18	38	20	0.473684	1.078	-0.261169	-0.107137	right	right	0	1	355.051
VP03	30	14	16	0.466667	-1.09954	0.22996	0.255362	left	left	0	1	1846.01
VP03	15	32	17	0.46875	1.09311	-0.240135	-0.223908	right	right	0	1	818.367
VP03	34	16	18	0.470588	-1.08746	0.213001	0.079802	left	left	0	1	431.493
VP03	19	40	21	0.475	1.074	-0.216454	-0.102652	right	right	0	1	643.643
VP03	21	10	11	0.47619	-1.07039	0.249873	0.164316	left	left	0	1	2440.75
VP03	11	23	12	0.478261	1.06413	-0.235766	-0.137679	right	right	0	1	527.576
VP03	25	12	13	0.48	-1.05889	-0.552264	-0.222031	left	left	0	1	417.624
VP03	13	27	14	0.481481	1.05445	-0.194776	-0.170687	right	right	0	1	410.819
VP03	29	14	15	0.482759	-1.05063	0.230198	0.190995	left	left	0	1	421.87
VP03	15	31	16	0.483871	1.04731	0.503365	0.0875347	right	right	0	1	717.429
VP03	33	16	17	0.484848	-1.04439	-0.511678	-0.0505334	left	left	0	1	696.299
VP03	17	35	18	0.485714	1.04182	-0.226498	-0.066115	right	right	0	1	637.673
VP03	37	18	19	0.486486	-1.03953	-0.592109	-0.127483	left	left	0	1	384.801
VP03	19	39	20	0.487179	1.03747	-0.228302	-0.266385	right	right	0	1	699.243
VP03	35	17	18	0.485714	-1.04182	0.235668	0.222444	left	left	0	1	381.09
VP03	18	37	19	0.486486	1.03953	0.542564	0.203358	right	right	0	1	922.889
VP03	39	19	20	0.487179	-1.03747	0.265886	0.288544	left	left	0	1	433.306
VP03	17	35	18	0.485714	1.04182	0.567361	0.0888556	right	right	0	1	825.719
VP03	37	18	19	0.486486	-1.03953	0.258975	0.156247	left	left	0	1	430.972
VP03	10	20	10	0.5	1	0.558404	0.189023	right	right	0	1	765.146
VP03	22	11	11	0.5	-1	0.254356	0.14064	left	left	0	1	482.588
VP03	12	24	12	0.5	1	-0.228232	-0.159223	right	right	0	1	758.413
VP03	26	13	13	0.5	-1	0.228127	0.209668	left	left	0	1	606.402
VP03	17	34	17	0.5	1	0.522321	0.0717196	right	right	0	1	433.807
VP03	36	18	18	0.5	-1	0.233557	0.100037	left	left	0	1	656.916
VP03	19	38	19	0.5	1	-0.19844	-0.103731	right	right	0	1	380.518
VP03	40	20	20	0.5	-1	0.228968	0.227055	right	left	1	0	477.589
VP03	20	39	19	0.512821	0.963474	-0.213878	-0.0951572	right	right	0	1	450.536
VP03	37	19	18	0.513514	-0.961526	-0.541175	-0.159334	left	left	0	1	570
VP03	18	35	17	0.514286	0.959358	0.480518	0.207322	right	right	0	1	357.103
VP03	39	20	19	0.512821	-0.963474	-0.498403	-0.0654319	left	left	0	1	745.304
VP03	19	37	18	0.513514	0.961526	-0.276753	-0.233123	left	right	1	0	1083.4
VP03	35	18	17	0.514286	-0.959358	-0.509539	-0.0601322	left	left	0	1	701.493
VP03	20	39	19	0.512821	0.963474	0.55099	0.235803	right	right	0	1	499.465
VP03	37	19	18	0.513514	-0.961526	-0.545484	-0.11558	left	left	0	1	334.571
VP03	17	33	16	0.515152	0.956931	-0.222256	-0.255473	left	right	1	0	767.16
VP03	31	16	15	0.516129	-0.954196	-0.473281	-0.106737	left	left	0	1	430.07
VP03	15	29	14	0.517241	0.95109	-0.223517	-0.242568	right	right	0	1	1342.38
VP03	27	14	13	0.518519	-0.947533	0.234924	0.2821	left	left	0	1	412.503
VP03	13	25	12	0.52	0.943416	0.540177	0.176176	right	right	0	1	1240.53
VP03	23	12	11	0.521739	-0.938599	0.247727	0.127695	left	left	0	1	519.995
VP03	11	21	10	0.52381	0.932886	-0.259079	-0.135994	right	right	0	1	601.492
VP03	33	17	16	0.515152	-0.956931	0.228795	0.118594	left	left	0	1	445.731
VP03	21	40	19	0.525	0.929611	-0.231146	-0.209658	left	right	1	0	486.162
VP03	19	10	9	0.526316	-0.925999	-0.494636	-0.235334	left	left	0	1	467.486
VP03	20	38	18	0.526316	0.925999	0.483132	0.130921	right	right	0	1	451.978
VP03	36	19	17	0.527778	-0.921997	0.25625	0.129305	left	left	0	1	492.678
VP03	18	34	16	0.529412	0.917538	-0.238362	-0.115707	right	right	0	1	492.438
VP03	32	17	15	0.53125	-0.912537	0.269183	0.256526	left	left	0	1	518.748
VP03	16	30	14	0.533333	0.906891	-0.208565	-0.2821	right	right	0	1	955.525
VP03	40	21	19	0.525	-0.929611	-0.494363	-0.19566	left	left	0	1	742.435
VP03	15	28	13	0.535714	0.900464	0.527919	0.214575	right	right	0	1	835.006
VP03	26	14	12	0.538462	-0.893085	-0.544177	-0.198687	left	left	0	1	922.401
VP03	21	39	18	0.538462	0.893085	-0.226139	-0.0775529	right	right	0	1	423.112
VP03	37	20	17	0.540541	-0.887525	-0.481018	-0.0819107	left	left	0	1	219.713
VP03	13	24	11	0.541667	0.884523	0.515411	0.184363	right	right	0	1	474.743
VP03	35	19	16	0.542857	-0.881356	-0.521037	-0.0599704	left	left	0	1	511.484
VP03	15	28	13	0.535714	0.900464	0.567567	0.218095	right	right	0	1	562.427
VP03	26	14	12	0.538462	-0.893085	-0.518239	-0.0715106	right	left	1	0	559.443
VP03	12	22	10	0.545455	0.874469	0.499498	0.147871	right	right	0	1	473.613
VP03	33	18	15	0.545455	-0.874469	-0.498475	-0.070418	left	left	0	1	1070.32
VP03	17	31	14	0.548387	0.866733	0.540583	0.217577	right	right	0	1	613.42
VP03	20	11	9	0.55	-0.862496	0.276033	0.182877	left	left	0	1	560.323
VP03	22	40	18	0.55	0.862496	-0.224421	-0.160152	right	right	0	1	276.597
VP03	29	16	13	0.551724	-0.857981	-0.496876	-0.147676	left	left	0	1	918.845
VP03	21	38	17	0.552632	0.85561	0.548605	0.214292	right	right	0	1	543.523
VP03	22	12	10	0.545455	-0.874469	-0.495904	-0.217403	left	left	0	1	524.052
VP03	10	18	8	0.555556	0.847997	0.418656	0.104108	right	right	0	1	1988.43
VP03	27	15	12	0.555556	-0.847997	0.31052	0.273654	left	left	0	1	683.072
VP03	20	36	16	0.555556	0.847997	0.534457	0.24178	right	right	0	1	472.446
VP03	34	19	15	0.558824	-0.839535	-0.422092	-0.0707397	left	left	0	1	532.094
VP03	14	25	11	0.56	0.836501	0.584994	0.146751	right	right	0	1	427.888
VP03	32	18	14	0.5625	-0.830075	-0.47559	-0.0856688	left	left	0	1	603.489
VP03	22	39	17	0.564103	0.825971	-0.238238	-0.111039	left	right	1	0	464.429
VP03	18	10	8	0.555556	-0.847997	-0.612038	-0.188366	left	left	0	1	512.756
VP03	13	23	10	0.565217	0.823122	-0.2369	-0.0767832	right	right	0	1	1255.08
VP03	30	17	13	0.566667	-0.819428	-0.524493	-0.118186	right	left	1	0	501.429
VP03	21	37	16	0.567568	0.817136	0.484407	0.184284	left	right	1	0	654.443
VP03	21	12	9	0.571429	-0.807355	0.252697	0.216545	right	left	1	0	548.802
VP03	16	28	12	0.571429	0.807355	-0.273542	-0.194547	right	right	0	1	389.538
VP03	35	20	15	0.571429	-0.807355	0.258171	0.193962	left	left	0	1	684.232
VP03	13	23	10	0.565217	0.823122	0.575111	0.240193	right	right	0	1	1083.67
VP03	30	17	13	0.566667	-0.819428	-0.512686	-0.129794	right	left	1	0	1530.53
VP03	23	40	17	0.575	0.798366	0.447109	0.105292	left	right	1	0	1031.73
VP03	33	19	14	0.575758	-0.796467	0.233455	0.0896647	left	left	0	1	420.84
VP03	15	26	11	0.576923	0.793549	0.527148	0.159414	right	right	0	1	659.061
VP03	19	11	8	0.578947	-0.788496	-0.590949	-0.396877	left	left	0	1	399.852
VP03	22	38	16	0.578947	0.788496	-0.273171	-0.230035	left	right	1	0	820.163
VP03	31	18	13	0.580645	-0.784271	0.311931	0.139362	left	left	0	1	523.189
VP03	14	24	10	0.583333	0.777608	0.498401	0.0883607	right	right	0	1	693.458
VP03	36	21	15	0.583333	-0.777608	0.253005	0.180401	left	left	0	1	697.374
VP03	17	29	12	0.586207	0.770518	0.499552	0.0708571	left	right	1	0	1008.53
VP03	17	10	7	0.588235	-0.765535	-0.605551	-0.308229	left	left	0	1	959.075
VP03	20	34	14	0.588235	0.765535	-0.212491	-0.102381	right	right	0	1	414.87
VP03	39	23	16	0.589744	-0.76184	0.227232	0.0890969	left	left	0	1	602.392
VP03	13	22	9	0.590909	0.758992	-0.27492	-0.216334	right	right	0	1	414.773
VP03	27	16	11	0.592593	-0.754888	-0.499405	-0.165429	left	left	0	1	478.335
VP03	19	32	13	0.59375	0.752072	0.494316	0.0955799	left	right	1	0	1209.72
VP03	37	22	15	0.594595	-0.750022	0.268101	0.193479	left	left	0	1	987.821
VP03	12	20	8	0.6	0.736966	0.606642	0.153528	right	right	0	1	736.731
VP03	25	15	10	0.6	-0.736966	-0.534412	-0.23984	left	left	0	1	569.582
VP03	18	30	12	0.6	0.736966	-0.244533	-0.132841	right	right	0	1	1417.28
VP03	35	21	14	0.6	-0.736966	0.243195	0.0829847	left	left	0	1	452.876
VP03	24	40	16	0.6	0.736966	-0.269474	-0.104293	right	right	0	1	1054.36
VP03	20	12	8	0.6	-0.736966	0.328292	0.0959419	left	left	0	1	824.048
VP03	15	25	10	0.6	0.736966	-0.287465	-0.219318	right	right	0	1	453.387
VP03	30	18	12	0.6	-0.736966	0.29504	0.193984	left	left	0	1	451.091
VP03	23	38	15	0.605263	0.724366	-0.288477	-0.200638	right	right	0	1	735.168
VP03	33	20	13	0.606061	-0.722466	0.259633	0.115855	left	left	0	1	334.381
VP03	17	28	11	0.607143	0.719892	-0.306954	-0.157144	right	right	0	1	419.606
VP03	23	14	9	0.608696	-0.716207	0.286528	0.227781	left	left	0	1	615.611
VP03	11	18	7	0.611111	0.710493	0.494333	0.125324	right	right	0	1	1347.23
VP03	36	22	14	0.611111	-0.710493	-0.497151	-0.219144	left	left	0	1	338.238
VP03	19	31	12	0.612903	0.706269	-0.268594	-0.213169	right	right	0	1	812.062
VP03	38	23	15	0.605263	-0.724366	-0.493368	-0.199431	left	left	0	1	293.718
VP03	16	26	10	0.615385	0.70044	0.511709	0.101814	left	right	1	0	1490.58
VP03	39	24	15	0.615385	-0.70044	0.246063	0.110021	right	left	1	0	184.028
VP03	21	34	13	0.617647	0.695145	0.518393	0.188413	left	right	1	0	974.244
VP03	21	13	8	0.619048	-0.691878	-0.526434	-0.0720159	left	left	0	1	574.893
VP03	18	29	11	0.62069	0.688056	0.475995	0.107353	left	right	1	0	1551.31
VP03	37	23	14	0.621622	-0.685891	-0.52146	-0.0953378	right	left	1	0	525.173
VP03	16	26	10	0.615385	0.70044	0.460766	0.142755	right	right	0	1	348.272
VP03	39	24	15	0.615385	-0.70044	-0.480928	-0.0898974	left	left	0	1	914.707
VP03	10	16	6	0.625	0.678072	0.39892	0.135514	left	right	1	0	653.579
VP03	24	15	9	0.625	-0.678072	0.318658	0.120579	left	left	0	1	622.846
VP03	20	32	12	0.625	0.678072	-0.262093	-0.138622	right	right	0	1	725.224
VP03	40	25	15	0.625	-0.678072	-0.466027	-0.18627	left	left	0	1	333.477
VP03	22	35	13	0.628571	0.669851	0.51754	0.0889391	right	right	0	1	561.657
VP03	27	17	10	0.62963	-0.667425	0.333261	0.14209	left	left	0	1	727.108
VP03	12	19	7	0.631579	0.662965	-0.233377	-0.0453058	right	right	0	1	526.736
VP03	38	24	14	0.631579	-0.662965	-0.557174	-0.225982	left	left	0	1	371.251
VP03	14	22	8	0.636364	0.652077	-0.371351	-0.186082	right	right	0	1	427.947
VP03	33	21	12	0.636364	-0.652077	0.301008	0.129032	left	left	0	1	465.225
VP03	23	36	13	0.638889	0.646363	-0.232428	-0.236839	left	right	1	0	481.438
VP03	25	16	9	0.64	-0.643856	0.303936	0.132323	left	left	0	1	382.127
VP03	25	39	14	0.641026	0.641546	0.481741	0.235201	right	right	0	1	587.951
VP03	28	18	10	0.642857	-0.63743	0.299052	0.199794	left	left	0	1	929.446
VP03	14	22	8	0.636364	0.652077	0.51495	0.210472	right	right	0	1	602.723
VP03	33	21	12	0.636364	-0.652077	0.312873	0.220456	left	left	0	1	630.773
VP03	20	31	11	0.645161	0.632268	-0.275323	-0.208903	right	right	0	1	1208.75
VP03	17	11	6	0.647059	-0.628031	-0.559507	-0.153224	left	left	0	1	562.671
VP03	22	34	12	0.647059	0.628031	-0.260078	-0.129615	right	right	0	1	355.884
VP03	37	24	13	0.648649	-0.624491	-0.444652	-0.200426	left	left	0	1	980.212
VP03	13	20	7	0.65	0.621488	0.483157	0.141633	right	right	0	1	750.822
VP03	40	26	14	0.65	-0.621488	0.27779	0.216905	left	left	0	1	426.863
VP03	15	23	8	0.652174	0.616671	0.501979	0.128854	left	right	1	0	363.332
VP03	26	17	9	0.653846	-0.612977	0.268657	0.193521	right	left	1	0	441.904
VP03	19	29	10	0.655172	0.610053	-0.239276	-0.193798	left	right	1	0	671.484
VP03	32	21	11	0.65625	-0.607683	-0.504304	-0.0811512	right	left	1	0	341.956
VP03	23	35	12	0.657143	0.605721	-0.27673	-0.147292	right	right	0	1	551.115
VP03	38	25	13	0.657895	-0.604071	0.268128	0.248561	right	left	1	0	1018.35
VP03	19	29	10	0.655172	0.610053	0.518267	0.231518	right	right	0	1	1174.39
VP03	32	21	11	0.65625	-0.607683	0.223169	0.0487876	left	left	0	1	348.095
VP03	23	35	12	0.657143	0.605721	-0.276337	-0.199756	left	right	1	0	481.466
VP03	38	25	13	0.657895	-0.604071	0.262908	0.204584	left	left	0	1	1578.55
VP03	10	15	5	0.666667	0.584963	0.467271	0.236571	right	right	0	1	578.696
VP03	18	12	6	0.666667	-0.584963	0.222297	0.143082	right	left	1	0	908.833
VP03	14	21	7	0.666667	0.584963	0.473147	0.147527	right	right	0	1	587.693
VP03	24	16	8	0.666667	-0.584963	0.255253	0.204584	left	left	0	1	460.032
VP03	18	27	9	0.666667	0.584963	0.482226	0.204294	right	right	0	1	387.133
VP03	30	20	10	0.666667	-0.584963	0.255485	0.221296	left	left	0	1	499.173
VP03	22	33	11	0.666667	0.584963	-0.250887	-0.190417	right	right	0	1	476.856
VP03	36	24	12	0.666667	-0.584963	-0.480192	-0.219423	left	left	0	1	717.673
VP03	27	40	13	0.675	0.567041	0.462622	0.205577	right	right	0	1	408.962
VP03	37	25	12	0.675676	-0.565597	0.263697	0.0776958	left	left	0	1	405.669
VP03	23	34	11	0.676471	0.563901	0.529168	0.125063	left	right	1	0	331.859
VP03	31	21	10	0.677419	-0.561879	0.248652	0.20766	left	left	0	1	498.654
VP03	19	28	9	0.678571	0.559427	0.420211	0.0708912	right	right	0	1	410.921
VP03	25	17	8	0.68	-0.556393	0.334349	0.143818	left	left	0	1	714.725
VP03	15	22	7	0.681818	0.552541	0.483388	0.0900155	right	right	0	1	1621.47
VP03	19	13	6	0.684211	-0.547488	-0.510534	-0.12813	right	left	1	0	674.917
VP03	24	35	11	0.685714	0.544321	0.40824	0.201391	right	right	0	1	413.44
VP03	16	11	5	0.6875	-0.540568	-0.477049	-0.18612	left	left	0	1	1156.1
VP03	22	32	10	0.6875	0.540568	0.443771	0.199824	right	right	0	1	711.207
VP03	29	20	9	0.689655	-0.536053	-0.521483	-0.118242	left	left	0	1	912.278
VP03	18	26	8	0.692308	0.530515	0.492684	0.243345	left	right	1	0	594.89
VP03	39	27	12	0.692308	-0.530515	0.279521	0.0870274	left	left	0	1	422.999
VP03	25	36	11	0.694444	0.526069	0.440918	0.0908679	left	right	1	0	558.164
VP03	35	24	11	0.685714	-0.544321	-0.507976	-0.102581	right	left	1	0	477.91
VP03	16	23	7	0.695652	0.523562	0.446651	0.242884	right	right	0	1	498.135
VP03	33	23	10	0.69697	-0.520832	-0.469325	-0.115193	left	left	0	1	668.716
VP03	14	20	6	0.7	0.514573	-0.281071	-0.240756	left	right	1	0	2220.59
VP03	30	21	9	0.7	-0.514573	-0.546571	-0.205032	left	left	0	1	708.619
VP03	28	40	12	0.7	0.514573	0.490573	0.11059	left	right	1	0	447.395
VP03	37	26	11	0.702703	-0.509014	0.291371	0.113624	left	left	0	1	439.569
VP03	19	27	8	0.703704	0.50696	-0.31774	-0.243888	left	right	1	0	521.701
VP03	23	16	7	0.695652	-0.523562	0.277758	0.178019	right	left	1	0	713.5
VP03	12	17	5	0.705882	0.5025	0.475056	0.226527	right	right	0	1	739.405
VP03	34	24	10	0.705882	-0.5025	0.315995	0.0965137	left	left	0	1	398.495
VP03	17	24	7	0.708333	0.4975	-0.288462	-0.134505	right	right	0	1	445.691
VP03	31	22	9	0.709677	-0.494765	0.290988	0.190946	left	left	0	1	1219.72
VP03	27	38	11	0.710526	0.49304	0.528352	0.220237	right	right	0	1	506.044
VP03	14	10	4	0.714286	-0.485427	0.30792	0.17	right	left	1	0	530.593
VP03	15	21	6	0.714286	0.485427	-0.214622	-0.151484	left	right	1	0	995.133
VP03	28	20	8	0.714286	-0.485427	-0.542094	-0.0967615	left	left	0	1	800.421
VP03	28	39	11	0.717949	0.478047	0.459127	0.209373	right	right	0	1	513.187
VP03	32	23	9	0.71875	-0.476438	0.251796	0.0587964	left	left	0	1	570.998
VP03	18	25	7	0.72	0.473931	-0.275894	-0.179946	right	right	0	1	568.415
VP03	18	13	5	0.722222	-0.469485	-0.461441	-0.046365	left	left	0	1	706.656
VP03	26	36	10	0.722222	0.469485	0.521861	0.246918	left	right	1	0	1804.95
VP03	29	21	8	0.724138	-0.465664	0.288584	0.0740669	left	left	0	1	526.263
VP03	28	39	11	0.717949	0.478047	-0.229632	-0.107373	right	right	0	1	371.803
VP03	32	23	9	0.71875	-0.476438	0.298562	0.0970954	left	left	0	1	701.563
VP03	29	40	11	0.725	0.463947	0.450533	0.167882	right	right	0	1	463.347
VP03	22	16	6	0.727273	-0.459432	0.260404	0.194308	right	left	1	0	699.55
VP03	24	33	9	0.727273	0.459432	0.498528	0.244378	right	right	0	1	325.722
VP03	37	27	10	0.72973	-0.454566	0.25279	0.0955879	left	left	0	1	522.887
VP03	19	26	7	0.730769	0.452512	-0.247383	-0.0707073	right	right	0	1	639.585
VP03	15	11	4	0.733333	-0.447459	0.281006	0.14247	right	left	1	0	1021.47
VP03	22	30	8	0.733333	0.447459	0.501763	0.0955153	right	right	0	1	455.17
VP03	40	29	11	0.725	-0.463947	0.293236	0.217364	right	left	1	0	340.331
VP03	25	34	9	0.735294	0.443607	-0.277806	-0.129284	right	right	0	1	398.758
VP03	19	14	5	0.736842	-0.440573	0.227615	0.164438	right	left	1	0	476.609
VP03	28	38	10	0.736842	0.440573	0.468454	0.075238	left	right	1	0	611.439
VP03	23	17	6	0.73913	-0.436099	-0.497453	-0.109123	right	left	1	0	1785.4
VP03	20	27	7	0.740741	0.432959	-0.271002	-0.125601	right	right	0	1	654.466
VP03	31	23	8	0.741935	-0.430634	0.254459	0.263173	left	left	0	1	421.869
VP03	26	35	9	0.742857	0.428843	0.503984	0.126971	left	right	1	0	848.569
VP03	39	29	10	0.74359	-0.427421	-0.466279	-0.133983	left	left	0	1	601.544
VP03	12	16	4	0.75	0.415037	0.50035	0.240733	right	right	0	1	715.054
VP03	20	15	5	0.75	-0.415037	-0.583111	-0.273106	left	left	0	1	386.455
VP03	18	24	6	0.75	0.415037	0.496806	0.225416	right	right	0	1	695.171
VP03	28	21	7	0.75	-0.415037	-0.412294	-0.0862414	left	left	0	1	523.608
VP03	24	32	8	0.75	0.415037	0.519316	0.168384	right	right	0	1	483.249
VP03	36	27	9	0.75	-0.415037	-0.470944	-0.0640216	right	left	1	0	414.062
VP03	30	40	10	0.75	0.415037	-0.268784	-0.185885	right	right	0	1	783.756
VP03	16	12	4	0.75	-0.415037	-0.483463	-0.115804	right	left	1	0	1317.27
VP03	28	37	9	0.756757	0.402098	-0.314081	-0.234743	left	right	1	0	585.487
VP03	33	25	8	0.757576	-0.400538	-0.513224	-0.199132	left	left	0	1	472.904
VP03	22	29	7	0.758621	0.398549	0.518348	0.223042	right	right	0	1	1091.03
VP03	25	19	6	0.76	-0.395929	0.313674	0.0896826	left	left	0	1	670.69
VP03	16	21	5	0.761905	0.392317	-0.234256	-0.0818606	right	right	0	1	620.619
VP03	38	29	9	0.763158	-0.389947	0.2755	0.229986	left	left	0	1	580.184
VP03	13	17	4	0.764706	0.387023	0.434334	0.217572	right	right	0	1	593.474
VP03	34	26	8	0.764706	-0.387023	-0.46245	-0.230162	left	left	0	1	741.668
VP03	23	30	7	0.766667	0.383329	-0.303583	-0.200764	right	right	0	1	895.754
VP03	13	10	3	0.769231	-0.378512	0.304316	0.0758228	right	left	1	0	617.652
VP03	20	26	6	0.769231	0.378512	-0.270569	-0.136596	right	right	0	1	619.426
VP03	39	30	9	0.769231	-0.378512	-0.47703	-0.111894	left	left	0	1	1116.37
VP03	27	35	8	0.771429	0.374396	0.46059	0.124603	left	right	1	0	494.211
VP03	22	17	5	0.772727	-0.371969	0.224572	0.175758	right	left	1	0	1228.16
VP03	24	31	7	0.774194	0.369234	-0.249403	-0.186141	left	right	1	0	428.98
VP03	30	23	7	0.766667	-0.383329	-0.511121	-0.270125	left	left	0	1	908.328
VP03	31	40	9	0.775	0.367732	0.46139	0.110307	left	right	1	0	621.521
VP03	18	14	4	0.777778	-0.36257	-0.457044	-0.215842	left	left	0	1	1536.29
VP03	21	27	6	0.777778	0.36257	-0.292219	-0.140077	right	right	0	1	726.523
VP03	36	28	8	0.777778	-0.36257	-0.476914	-0.085238	left	left	0	1	521.759
VP03	25	32	7	0.78125	0.356144	-0.245057	-0.0767535	right	right	0	1	501.161
VP03	23	18	5	0.782609	-0.353637	-0.53043	-0.257219	left	left	0	1	636.732
VP03	29	37	8	0.783784	0.351472	-0.268396	-0.0958189	right	right	0	1	571.249
VP03	40	31	9	0.775	-0.367732	0.276162	0.193456	right	left	1	0	645.613
VP03	11	14	3	0.785714	0.347923	-0.244521	-0.0998221	right	right	0	1	820.418
VP03	28	22	6	0.785714	-0.347923	-0.480845	-0.126665	right	left	1	0	771.123
VP03	26	33	7	0.787879	0.343954	-0.278715	-0.225375	left	right	1	0	573.698
VP03	19	15	4	0.789474	-0.341037	-0.446468	-0.297256	left	left	0	1	1082.24
VP03	30	38	8	0.789474	0.341037	-0.241855	-0.179354	right	right	0	1	480.039
VP03	24	19	5	0.791667	-0.337035	0.300402	0.217513	right	left	1	0	641.762
VP03	23	29	6	0.793103	0.334419	-0.280479	-0.156602	right	right	0	1	753.004
VP03	34	27	7	0.794118	-0.332575	0.302133	0.0828658	left	left	0	1	426.365
VP03	12	15	3	0.8	0.321928	0.461622	0.152057	left	right	1	0	678.91
VP03	20	16	4	0.8	-0.321928	0.326125	0.232608	right	left	1	0	924.563
VP03	20	25	5	0.8	0.321928	-0.279004	-0.0747967	right	right	0	1	445.375
VP03	30	24	6	0.8	-0.321928	-0.462135	-0.0941927	right	left	1	0	568.359
VP03	28	35	7	0.8	0.321928	-0.285554	-0.189503	right	right	0	1	559.455
VP03	40	32	8	0.8	-0.321928	0.275092	0.103345	left	left	0	1	319.222
VP03	12	15	3	0.8	0.321928	0.437262	0.132585	left	right	1	0	606.863
VP03	20	16	4	0.8	-0.321928	-0.459341	-0.239053	left	left	0	1	454.817
VP03	29	36	7	0.805556	0.311944	-0.261844	-0.0851596	left	right	1	0	513.51
VP03	31	25	6	0.806452	-0.31034	-0.434988	-0.104877	right	left	1	0	476.451
VP03	21	26	5	0.807692	0.308122	0.468112	0.226401	right	right	0	1	987.507
VP03	21	17	4	0.809524	-0.304855	-0.464068	-0.212598	left	left	0	1	705.606
VP03	30	37	7	0.810811	0.302563	-0.327296	-0.090998	right	right	0	1	452.253
VP03	16	13	3	0.8125	-0.29956	-0.480195	-0.0915582	right	left	1	0	581.974
VP03	26	32	6	0.8125	0.29956	-0.286541	-0.0754623	right	right	0	1	474.468
VP03	27	22	5	0.814815	-0.295456	0.24774	0.200608	left	left	0	1	1063.91
VP03	31	38	7	0.815789	0.293731	0.442278	0.0881678	right	right	0	1	587.608
VP03	22	18	4	0.818182	-0.289507	-0.558352	-0.144546	left	left	0	1	986.815
VP03	27	33	6	0.818182	0.289507	-0.261092	-0.112092	right	right	0	1	704.398
VP03	39	32	7	0.820513	-0.285402	-0.493392	-0.25771	left	left	0	1	958.876
VP03	23	28	5	0.821429	0.283793	-0.303429	-0.178164	left	right	1	0	577.524
VP03	17	14	3	0.823529	-0.280108	0.271645	0.102122	left	left	0	1	831.179
VP03	28	34	6	0.823529	0.280108	-0.285568	-0.0556578	right	right	0	1	505.616
VP03	38	31	7	0.815789	-0.293731	0.316302	0.0610651	left	left	0	1	408.641
VP03	33	40	7	0.825	0.277534	0.450788	0.102859	left	right	1	0	508.98
VP03	23	19	4	0.826087	-0.275634	0.260798	0.152147	right	left	1	0	684.231
VP03	24	29	5	0.827586	0.273018	0.48242	0.110236	left	right	1	0	657.011
VP03	35	29	6	0.828571	-0.271302	-0.425738	-0.208057	left	left	0	1	1004.23
VP03	10	12	2	0.833333	0.263034	-0.261935	-0.0832604	left	right	1	0	1093.08
VP03	18	15	3	0.833333	-0.263034	0.33973	0.272933	right	left	1	0	656.133
VP03	20	24	4	0.833333	0.263034	-0.242381	0.00388846	right	right	0	1	308.639
VP03	30	25	5	0.833333	-0.263034	0.265799	0.111121	left	left	0	1	368.657
VP03	31	37	6	0.837838	0.255257	-0.280291	-0.0813197	right	right	0	1	472.826
VP03	31	26	5	0.83871	-0.253757	0.306749	0.229736	right	left	1	0	917.477
VP03	21	25	4	0.84	0.251539	0.488668	0.230739	right	right	0	1	378.5
VP03	19	16	3	0.842105	-0.247928	0.300865	0.138879	left	left	0	1	773.144
VP03	32	38	6	0.842105	0.247928	-0.307793	-0.0820807	left	right	1	0	458.553
VP03	32	27	5	0.84375	-0.245112	0.301936	0.195066	left	left	0	1	701.797
VP03	31	37	6	0.837838	0.255257	0.444966	0.20388	right	right	0	1	461.61
VP03	31	26	5	0.83871	-0.253757	-0.504498	-0.222043	left	left	0	1	486.098
VP03	11	13	2	0.846154	0.241008	0.520198	0.145571	right	right	0	1	509.599
VP03	26	22	4	0.846154	-0.241008	-0.504663	-0.221073	left	left	0	1	681.319
VP03	33	39	6	0.846154	0.241008	0.471657	0.227845	right	right	0	1	270.203
VP03	33	28	5	0.848485	-0.237039	0.298319	0.0993541	left	left	0	1	559.684
VP03	17	20	3	0.85	0.234465	0.504337	0.253621	right	right	0	1	511.9
VP03	40	34	6	0.85	-0.234465	0.264125	0.208801	left	left	0	1	470.666
VP03	23	27	4	0.851852	0.231326	-0.310236	-0.0690566	right	right	0	1	479.237
VP03	34	29	5	0.852941	-0.229482	-0.465926	-0.150971	left	left	0	1	526.365
VP03	12	14	2	0.857143	0.222392	-0.331741	-0.206079	right	right	0	1	521.86
VP03	21	18	3	0.857143	-0.222392	0.237673	0.158725	right	left	1	0	546.391
VP03	24	28	4	0.857143	0.222392	-0.277443	-0.0692601	right	right	0	1	536.592
VP03	35	30	5	0.857143	-0.222392	0.332627	0.234567	right	left	1	0	364.329
VP03	31	36	5	0.861111	0.215729	-0.312649	-0.196254	left	right	1	0	387.777
VP03	29	25	4	0.862069	-0.214125	0.328576	0.156205	left	left	0	1	427.767
VP03	19	22	3	0.863636	0.211504	0.485043	0.247084	right	right	0	1	962.099
VP03	37	32	5	0.864865	-0.209453	-0.4278	-0.138948	right	left	1	0	841.41
VP03	13	15	2	0.866667	0.206451	0.49642	0.251329	right	right	0	1	364.225
VP03	30	26	4	0.866667	-0.206451	-0.451779	-0.136494	left	left	0	1	669.986
VP03	33	38	5	0.868421	0.203533	-0.316495	-0.227646	left	right	1	0	755.717
VP03	23	20	3	0.869565	-0.201634	-0.488553	-0.122378	right	left	1	0	567.037
VP03	27	31	4	0.870968	0.199309	0.457572	0.132134	left	right	1	0	534.151
VP03	39	34	5	0.871795	-0.197939	-0.490548	-0.115176	right	left	1	0	937.538
VP03	13	15	2	0.866667	0.206451	-0.313943	-0.077316	right	right	0	1	849.264
VP03	30	26	4	0.866667	-0.206451	0.25717	0.221366	right	left	1	0	830.753
VP03	14	16	2	0.875	0.192645	-0.38992	-0.037167	right	right	0	1	360.313
VP03	24	21	3	0.875	-0.192645	-0.524813	-0.184386	left	left	0	1	892.47
VP03	28	32	4	0.875	0.192645	-0.301973	-0.102371	right	right	0	1	407.758
VP03	40	35	5	0.875	-0.192645	0.30362	0.109872	left	left	0	1	340.948
VP03	29	33	4	0.878788	0.186413	0.487398	0.240976	right	right	0	1	1201.63
VP03	25	22	3	0.88	-0.184425	-0.45013	-0.100734	right	left	1	0	789.885
VP03	15	17	2	0.882353	0.180572	-0.286245	-0.206465	left	right	1	0	766.061
VP03	34	30	4	0.882353	-0.180572	-0.456769	-0.098868	right	left	1	0	550.532
VP03	31	35	4	0.885714	0.175087	0.45123	0.179247	right	right	0	1	466.981
VP03	18	16	2	0.888889	-0.169925	-0.423094	-0.136481	left	left	0	1	583.929
VP03	24	27	3	0.888889	0.169925	0.506206	0.232616	right	right	0	1	451.115
VP03	36	32	4	0.888889	-0.169925	0.28787	0.156336	left	left	0	1	567.09
VP03	33	37	4	0.891892	0.165059	-0.277681	-0.195673	left	right	1	0	352.492
VP03	28	25	3	0.892857	-0.163499	0.31517	0.0819149	left	left	0	1	454.882
VP03	17	19	2	0.894737	0.160465	0.404089	0.134328	left	right	1	0	680.797
VP03	38	34	4	0.894737	-0.160465	-0.488833	-0.266271	left	left	0	1	398.119
VP03	26	29	3	0.896552	0.157541	0.443445	0.231686	right	right	0	1	412.842
VP03	39	35	4	0.897436	-0.156119	0.284301	0.209116	right	left	1	0	365.062
VP03	18	20	2	0.9	0.152003	0.464257	0.105996	right	right	0	1	614.191
VP03	30	27	3	0.9	-0.152003	-0.454852	-0.120022	right	left	1	0	1202.81
VP03	36	40	4	0.9	0.152003	-0.324868	-0.0854291	left	right	1	0	303.113
VP03	31	28	3	0.903226	-0.146841	0.326402	0.186428	left	left	0	1	431.512
VP03	19	21	2	0.904762	0.14439	0.430223	0.231312	right	right	0	1	598.675
VP03	29	26	3	0.896552	-0.157541	0.276673	0.179773	right	left	1	0	446.568
VP03	29	32	3	0.90625	0.142019	0.524973	0.162022	left	right	1	0	380.751
VP03	11	10	1	0.909091	-0.137504	0.336864	0.304887	left	left	0	1	1420.49
VP03	20	22	2	0.909091	0.137504	0.462453	0.241177	right	right	0	1	797.193
VP03	33	30	3	0.909091	-0.137504	0.251841	0.192926	right	left	1	0	1114.36
VP03	31	34	3	0.911765	0.133267	-0.285702	-0.0882273	right	right	0	1	492.01
VP03	23	21	2	0.913043	-0.131245	-0.488474	-0.238165	left	left	0	1	547.412
VP03	32	35	3	0.914286	0.129283	-0.342258	-0.133039	right	right	0	1	434.997
VP03	32	29	3	0.90625	-0.142019	0.306269	0.106319	left	left	0	1	664.789
VP03	11	12	1	0.916667	0.125531	0.51829	0.141702	right	right	0	1	566.334
VP03	24	22	2	0.916667	-0.125531	-0.465787	-0.147803	right	left	1	0	1867.26
VP03	33	36	3	0.916667	0.125531	-0.340624	-0.224163	left	right	1	0	644.447
VP03	37	34	3	0.918919	-0.121991	0.267521	0.0931487	left	left	0	1	404.749
VP03	23	25	2	0.92	0.120294	0.443393	0.214233	right	right	0	1	616.655
VP03	38	35	3	0.921053	-0.118644	0.292956	0.0623236	left	left	0	1	333.84
VP03	12	13	1	0.923077	0.115477	-0.390024	-0.18716	right	right	0	1	761.604
VP03	26	24	2	0.923077	-0.115477	-0.466772	-0.208836	left	left	0	1	464.693
VP03	37	40	3	0.925	0.112475	0.458946	0.121818	left	right	1	0	504.98
VP03	27	25	2	0.925926	-0.111031	0.29806	0.0804988	left	left	0	1	784.735
VP03	13	14	1	0.928571	0.106915	0.562676	0.277088	right	right	0	1	670.515
VP03	28	26	2	0.928571	-0.106915	0.240189	0.164998	right	left	1	0	977.129
VP03	27	29	2	0.931034	0.103093	-0.286972	-0.151434	left	right	1	0	432.284
VP03	15	14	1	0.933333	-0.0995357	0.382955	0.217287	right	left	1	0	606.565
VP03	28	30	2	0.933333	0.0995357	0.442419	0.283474	left	right	1	0	627.055
VP03	40	37	3	0.925	-0.112475	0.287735	0.0816028	left	left	0	1	433.522
VP03	29	31	2	0.935484	0.0962153	-0.3111	-0.0915642	right	right	0	1	489.142
VP03	16	15	1	0.9375	-0.0931094	-0.477185	-0.115588	right	left	1	0	1819.32
VP03	30	32	2	0.9375	0.0931094	-0.279467	-0.0844928	right	right	0	1	671.38
VP03	33	31	2	0.939394	-0.0901978	0.294938	0.0633544	left	left	0	1	607.911
VP03	16	17	1	0.941176	0.0874628	-0.267275	-0.0611779	left	right	1	0	1151.28
VP03	34	32	2	0.941176	-0.0874628	0.260752	0.155501	left	left	0	1	572.31
VP03	33	35	2	0.942857	0.0848889	-0.262096	-0.166796	left	right	1	0	556.227
VP03	18	17	1	0.944444	-0.0824622	0.319006	0.156378	right	left	1	0	500.36
VP04	18	40	22	0.45	1.152	0.57249	0.141905	right	right	0	1	325.508
VP04	31	14	17	0.451613	-1.14684	0.209548	0.208256	left	left	0	1	555.793
VP04	10	22	12	0.454545	1.1375	0.549885	0.104851	left	right	1	0	641.205
VP04	33	15	18	0.454545	-1.1375	-0.469103	-0.212936	left	left	0	1	550.41
VP04	18	40	22	0.45	1.152	0.545341	0.0735026	left	right	1	0	481.189
VP04	31	14	17	0.451613	-1.14684	-0.49884	-0.204742	left	left	0	1	325.75
VP04	10	22	12	0.454545	1.1375	0.571473	0.261661	left	right	1	0	259.751
VP04	33	15	18	0.454545	-1.1375	0.18839	0.0957338	left	left	0	1	360.502
VP04	16	35	19	0.457143	1.12928	0.589484	0.0625579	right	right	0	1	939.952
VP04	24	11	13	0.458333	-1.12553	0.194144	0.065655	left	left	0	1	552.074
VP04	17	37	20	0.459459	1.12199	-0.235274	-0.0863539	right	right	0	1	308.717
VP04	26	12	14	0.461538	-1.11548	-0.64483	-0.121265	left	left	0	1	334.763
VP04	18	39	21	0.461538	1.11548	-0.251656	-0.139063	right	right	0	1	342.612
VP04	28	13	15	0.464286	-1.10692	0.187747	0.186298	right	left	1	0	460.553
VP04	16	35	19	0.457143	1.12928	-0.249214	-0.217539	right	right	0	1	329.751
VP04	24	11	13	0.458333	-1.12553	-0.56151	-0.223242	left	left	0	1	309.991
VP04	14	30	16	0.466667	1.09954	-0.268648	-0.101294	right	right	0	1	278.445
VP04	32	15	17	0.46875	-1.09311	-0.501484	-0.10051	left	left	0	1	1084.97
VP04	16	34	18	0.470588	1.08746	-0.246223	-0.110878	right	right	0	1	368.946
VP04	36	17	19	0.472222	-1.08246	0.254172	0.292101	left	left	0	1	325.975
VP04	18	38	20	0.473684	1.078	-0.261169	-0.107137	right	right	0	1	265.687
VP04	30	14	16	0.466667	-1.09954	0.22996	0.255362	left	left	0	1	773.702
VP04	15	32	17	0.46875	1.09311	-0.240135	-0.223908	right	right	0	1	382.316
VP04	34	16	18	0.470588	-1.08746	0.213001	0.079802	left	left	0	1	303.067
VP04	19	40	21	0.475	1.074	-0.216454	-0.102652	right	right	0	1	369.178
VP04	21	10	11	0.47619	-1.07039	0.249873	0.164316	left	left	0	1	458.095
VP04	11	23	12	0.478261	1.06413	-0.235766	-0.137679	right	right	0	1	1097.45
VP04	25	12	13	0.48	-1.05889	-0.552264	-0.222031	left	left	0	1	407.225
VP04	13	27	14	0.481481	1.05445	-0.194776	-0.170687	right	right	0	1	355.79
VP04	29	14	15	0.482759	-1.05063	0.230198	0.190995	left	left	0	1	468.744
VP04	15	31	16	0.483871	1.04731	0.503365	0.0875347	right	right	0	1	390.815
VP04	33	16	17	0.484848	-1.04439	-0.511678	-0.0505334	left	left	0	1	403.278
VP04	17	35	18	0.485714	1.04182	-0.226498	-0.066115	right	right	0	1	321.139
VP04	37	18	19	0.486486	-1.03953	-0.592109	-0.127483	left	left	0	1	496.448
VP04	19	39	20	0.487179	1.03747	-0.228302	-0.266385	right	right	0	1	521.132
VP04	35	17	18	0.485714	-1.04182	0.235668	0.222444	left	left	0	1	841.861
VP04	18	37	19	0.486486	1.03953	0.542564	0.203358	right	right	0	1	498.609
VP04	39	19	20	0.487179	-1.03747	0.265886	0.288544	left	left	0	1	368.337
VP04	17	35	18	0.485714	1.04182	0.567361	0.0888556	right	right	0	1	641.38
VP04	37	18	19	0.486486	-1.03953	0.258975	0.156247	left	left	0	1	490.434
VP04	10	20	10	0.5	1	0.558404	0.189023	right	right	0	1	670.179
VP04	22	11	11	0.5	-1	0.254356	0.14064	left	left	0	1	548.237
VP04	12	24	12	0.5	1	-0.228232	-0.159223	right	right	0	1	977.419
VP04	26	13	13	0.5	-1	0.228127	0.209668	left	left	0	1	315.079
VP04	17	34	17	0.5	1	0.522321	0.0717196	left	right	1	0	565.981
VP04	36	18	18	0.5	-1	0.233557	0.100037	left	left	0	1	293.014
VP04	19	38	19	0.5	1	-0.19844	-0.103731	right	right	0	1	441.962
VP04	40	20	20	0.5	-1	0.228968	0.227055	left	left	0	1	427.02
VP04	20	39	19	0.512821	0.963474	-0.213878	-0.0951572	right	right	0	1	346.978
VP04	37	19	18	0.513514	-0.961526	-0.541175	-0.159334	left	left	0	1	359.646
VP04	18	35	17	0.514286	0.959358	0.480518	0.207322	right	right	0	1	368.287
VP04	39	20	19	0.512821	-0.963474	-0.498403	-0.0654319	left	left	0	1	660.024
VP04	19	37	18	0.513514	0.961526	-0.276753	-0.233123	right	right	0	1	411.699
VP04	35	18	17	0.514286	-0.959358	-0.509539	-0.0601322	left	left	0	1	377.581
VP04	20	39	19	0.512821	0.963474	0.55099	0.235803	right	right	0	1	294.756
VP04	37	19	18	0.513514	-0.961526	-0.545484	-0.11558	left	left	0	1	489.961
VP04	17	33	16	0.515152	0.956931	-0.222256	-0.255473	right	right	0	1	294.144
VP04	31	16	15	0.516129	-0.954196	-0.473281	-0.106737	left	left	0	1	431.542
VP04	15	29	14	0.517241	0.95109	-0.223517	-0.242568	left	right	1	0	777.092
VP04	27	14	13	0.518519	-0.947533	0.234924	0.2821	left	left	0	1	501.671
VP04	13	25	12	0.52	0.943416	0.540177	0.176176	right	right	0	1	1075.38
VP04	23	12	11	0.521739	-0.938599	0.247727	0.127695	left	left	0	1	479.439
VP04	11	21	10	0.52381	0.932886	-0.259079	-0.135994	right	right	0	1	453.623
VP04	33	17	16	0.515152	-0.956931	0.228795	0.118594	left	left	0	1	458.023
VP04	21	40	19	0.525	0.929611	-0.231146	-0.209658	right	right	0	1	774.325
VP04	19	10	9	0.526316	-0.925999	-0.494636	-0.235334	left	left	0	1	573.262
VP04	20	38	18	0.526316	0.925999	0.483132	0.130921	right	right	0	1	536.83
VP04	36	19	17	0.527778	-0.921997	0.25625	0.129305	left	left	0	1	430.525
VP04	18	34	16	0.529412	0.917538	-0.238362	-0.115707	right	right	0	1	279.24
VP04	32	17	15	0.53125	-0.912537	0.269183	0.256526	left	left	0	1	379.789
VP04	16	30	14	0.533333	0.906891	-0.208565	-0.2821	right	right	0	1	400.088
VP04	40	21	19	0.525	-0.929611	-0.494363	-0.19566	left	left	0	1	470.656
VP04	15	28	13	0.535714	0.900464	0.527919	0.214575	right	right	0	1	795.814
VP04	26	14	12	0.538462	-0.893085	-0.544177	-0.198687	left	left	0	1	568.415
VP04	21	39	18	0.538462	0.893085	-0.226139	-0.0775529	right	right	0	1	545.959
VP04	37	20	17	0.540541	-0.887525	-0.481018	-0.0819107	left	left	0	1	906.335
VP04	13	24	11	0.541667	0.884523	0.515411	0.184363	right	right	0	1	255.773
VP04	35	19	16	0.542857	-0.881356	-0.521037	-0.0599704	left	left	0	1	815.825
VP04	15	28	13	0.535714	0.900464	0.567567	0.218095	right	right	0	1	558.978
VP04	26	14	12	0.538462	-0.893085	-0.518239	-0.0715106	right	left	1	0	337.11
VP04	12	22	10	0.545455	0.874469	0.499498	0.147871	right	right	0	1	804.328
VP04	33	18	15	0.545455	-0.874469	-0.498475	-0.070418	left	left	0	1	315.698
VP04	17	31	14	0.548387	0.866733	0.540583	0.217577	right	right	0	1	367.074
VP04	20	11	9	0.55	-0.862496	0.276033	0.182877	left	left	0	1	996.248
VP04	22	40	18	0.55	0.862496	-0.224421	-0.160152	right	right	0	1	290.957
VP04	29	16	13	0.551724	-0.857981	-0.496876	-0.147676	left	left	0	1	364.018
VP04	21	38	17	0.552632	0.85561	0.548605	0.214292	right	right	0	1	763.081
VP04	22	12	10	0.545455	-0.874469	-0.495904	-0.217403	left	left	0	1	772.975
VP04	10	18	8	0.555556	0.847997	0.418656	0.104108	right	right	0	1	552.259
VP04	27	15	12	0.555556	-0.847997	0.31052	0.273654	left	left	0	1	582.441
VP04	20	36	16	0.555556	0.847997	0.534457	0.24178	right	right	0	1	323.99
VP04	34	19	15	0.558824	-0.839535	-0.422092	-0.0707397	left	left	0	1	519.573
VP04	14	25	11	0.56	0.836501	0.584994	0.146751	right	right	0	1	292.019
VP04	32	18	14	0.5625	-0.830075	-0.47559	-0.0856688	left	left	0	1	1110.76
VP04	22	39	17	0.564103	0.825971	-0.238238	-0.111039	right	right	0	1	470.968
VP04	18	10	8	0.555556	-0.847997	-0.612038	-0.188366	left	left	0	1	720.495
VP04	13	23	10	0.565217	0.823122	-0.2369	-0.0767832	right	right	0	1	469.972
VP04	30	17	13	0.566667	-0.819428	-0.524493	-0.118186	left	left	0	1	589.726
VP04	21	37	16	0.567568	0.817136	0.484407	0.184284	right	right	0	1	278.962
VP04	21	12	9	0.571429	-0.807355	0.252697	0.216545	right	left	1	0	572.871
VP04	16	28	12	0.571429	0.807355	-0.273542	-0.194547	right	right	0	1	450.315
VP04	35	20	15	0.571429	-0.807355	0.258171	0.193962	left	left	0	1	286.673
VP04	13	23	10	0.565217	0.823122	0.575111	0.240193	right	right	0	1	225.778
VP04	30	17	13	0.566667	-0.819428	-0.512686	-0.129794	left	left	0	1	263.596
VP04	23	40	17	0.575	0.798366	0.447109	0.105292	right	right	0	1	589.593
VP04	33	19	14	0.575758	-0.796467	0.233455	0.0896647	left	left	0	1	415.907
VP04	15	26	11	0.576923	0.793549	0.527148	0.159414	left	right	1	0	637.192
VP04	19	11	8	0.578947	-0.788496	-0.590949	-0.396877	left	left	0	1	285.91
VP04	22	38	16	0.578947	0.788496	-0.273171	-0.230035	right	right	0	1	451.518
VP04	31	18	13	0.580645	-0.784271	0.311931	0.139362	left	left	0	1	371.12
VP04	14	24	10	0.583333	0.777608	0.498401	0.0883607	left	right	1	0	378.014
VP04	36	21	15	0.583333	-0.777608	0.253005	0.180401	left	left	0	1	442.459
VP04	17	29	12	0.586207	0.770518	0.499552	0.0708571	right	right	0	1	828.208
VP04	17	10	7	0.588235	-0.765535	-0.605551	-0.308229	left	left	0	1	703.364
VP04	20	34	14	0.588235	0.765535	-0.212491	-0.102381	right	right	0	1	356.023
VP04	39	23	16	0.589744	-0.76184	0.227232	0.0890969	left	left	0	1	496.28
VP04	13	22	9	0.590909	0.758992	-0.27492	-0.216334	right	right	0	1	1035.98
VP04	27	16	11	0.592593	-0.754888	-0.499405	-0.165429	left	left	0	1	1201.43
VP04	19	32	13	0.59375	0.752072	0.494316	0.0955799	right	right	0	1	1044.16
VP04	37	22	15	0.594595	-0.750022	0.268101	0.193479	right	left	1	0	869.595
VP04	12	20	8	0.6	0.736966	0.606642	0.153528	right	right	0	1	738.133
VP04	25	15	10	0.6	-0.736966	-0.534412	-0.23984	left	left	0	1	382.14
VP04	18	30	12	0.6	0.736966	-0.244533	-0.132841	right	right	0	1	321.396
VP04	35	21	14	0.6	-0.736966	0.243195	0.0829847	left	left	0	1	293.712
VP04	24	40	16	0.6	0.736966	-0.269474	-0.104293	right	right	0	1	299.108
VP04	20	12	8	0.6	-0.736966	0.328292	0.0959419	left	left	0	1	513.498
VP04	15	25	10	0.6	0.736966	-0.287465	-0.219318	right	right	0	1	689.83
VP04	30	18	12	0.6	-0.736966	0.29504	0.193984	left	left	0	1	397.531
VP04	23	38	15	0.605263	0.724366	-0.288477	-0.200638	right	right	0	1	685.088
VP04	33	20	13	0.606061	-0.722466	0.259633	0.115855	left	left	0	1	444.942
VP04	17	28	11	0.607143	0.719892	-0.306954	-0.157144	right	right	0	1	288.615
VP04	23	14	9	0.608696	-0.716207	0.286528	0.227781	left	left	0	1	521.516
VP04	11	18	7	0.611111	0.710493	0.494333	0.125324	right	right	0	1	1282.14
VP04	36	22	14	0.611111	-0.710493	-0.497151	-0.219144	left	left	0	1	622.66
VP04	19	31	12	0.612903	0.706269	-0.268594	-0.213169	right	right	0	1	687.381
VP04	38	23	15	0.605263	-0.724366	-0.493368	-0.199431	left	left	0	1	391.584
VP04	16	26	10	0.615385	0.70044	0.511709	0.101814	right	right	0	1	647.203
VP04	39	24	15	0.615385	-0.70044	0.246063	0.110021	left	left	0	1	360.116
VP04	21	34	13	0.617647	0.695145	0.518393	0.188413	right	right	0	1	554.226
VP04	21	13	8	0.619048	-0.691878	-0.526434	-0.0720159	left	left	0	1	476.051
VP04	18	29	11	0.62069	0.688056	0.475995	0.107353	right	right	0	1	280.979
VP04	37	23	14	0.621622	-0.685891	-0.52146	-0.0953378	left	left	0	1	869.63
VP04	16	26	10	0.615385	0.70044	0.460766	0.142755	right	right	0	1	371.248
VP04	39	24	15	0.615385	-0.70044	-0.480928	-0.0898974	left	left	0	1	399.49
VP04	10	16	6	0.625	0.678072	0.39892	0.135514	right	right	0	1	452.352
VP04	24	15	9	0.625	-0.678072	0.318658	0.120579	left	left	0	1	372.555
VP04	20	32	12	0.625	0.678072	-0.262093	-0.138622	right	right	0	1	372.156
VP04	40	25	15	0.625	-0.678072	-0.466027	-0.18627	left	left	0	1	318.148
VP04	22	35	13	0.628571	0.669851	0.51754	0.0889391	right	right	0	1	569.586
VP04	27	17	10	0.62963	-0.667425	0.333261	0.14209	left	left	0	1	425.636
VP04	12	19	7	0.631579	0.662965	-0.233377	-0.0453058	right	right	0	1	370.489
VP04	38	24	14	0.631579	-0.662965	-0.557174	-0.225982	left	left	0	1	386.048
VP04	14	22	8	0.636364	0.652077	-0.371351	-0.186082	right	right	0	1	244.215
VP04	33	21	12	0.636364	-0.652077	0.301008	0.129032	left	left	0	1	269.053
VP04	23	36	13	0.638889	0.646363	-0.232428	-0.236839	left	right	1	0	604.426
VP04	25	16	9	0.64	-0.643856	0.303936	0.132323	left	left	0	1	387.04
VP04	25	39	14	0.641026	0.641546	0.481741	0.235201	right	right	0	1	453.046
VP04	28	18	10	0.642857	-0.63743	0.299052	0.199794	left	left	0	1	509.593
VP04	14	22	8	0.636364	0.652077	0.51495	0.210472	right	right	0	1	247.509
VP04	33	21	12	0.636364	-0.652077	0.312873	0.220456	left	left	0	1	578.186
VP04	20	31	11	0.645161	0.632268	-0.275323	-0.208903	right	right	0	1	755.344
VP04	17	11	6	0.647059	-0.628031	-0.559507	-0.153224	left	left	0	1	776.147
VP04	22	34	12	0.647059	0.628031	-0.260078	-0.129615	right	right	0	1	463.83
VP04	37	24	13	0.648649	-0.624491	-0.444652	-0.200426	left	left	0	1	289.118
VP04	13	20	7	0.65	0.621488	0.483157	0.141633	left	right	1	0	379.767
VP04	40	26	14	0.65	-0.621488	0.27779	0.216905	right	left	1	0	716.833
VP04	15	23	8	0.652174	0.616671	0.501979	0.128854	right	right	0	1	336.39
VP04	26	17	9	0.653846	-0.612977	0.268657	0.193521	left	left	0	1	652.997
VP04	19	29	10	0.655172	0.610053	-0.239276	-0.193798	left	right	1	0	320.492
VP04	32	21	11	0.65625	-0.607683	-0.504304	-0.0811512	left	left	0	1	676.973
VP04	23	35	12	0.657143	0.605721	-0.27673	-0.147292	right	right	0	1	433.898
VP04	38	25	13	0.657895	-0.604071	0.268128	0.248561	right	left	1	0	599.584
VP04	19	29	10	0.655172	0.610053	0.518267	0.231518	right	right	0	1	836.309
VP04	32	21	11	0.65625	-0.607683	0.223169	0.0487876	left	left	0	1	470.059
VP04	23	35	12	0.657143	0.605721	-0.276337	-0.199756	right	right	0	1	1315.83
VP04	38	25	13	0.657895	-0.604071	0.262908	0.204584	left	left	0	1	367.411
VP04	10	15	5	0.666667	0.584963	0.467271	0.236571	right	right	0	1	705.885
VP04	18	12	6	0.666667	-0.584963	0.222297	0.143082	left	left	0	1	397.947
VP04	14	21	7	0.666667	0.584963	0.473147	0.147527	right	right	0	1	476.17
VP04	24	16	8	0.666667	-0.584963	0.255253	0.204584	right	left	1	0	400.23
VP04	18	27	9	0.666667	0.584963	0.482226	0.204294	right	right	0	1	505.584
VP04	30	20	10	0.666667	-0.584963	0.255485	0.221296	right	left	1	0	366.099
VP04	22	33	11	0.666667	0.584963	-0.250887	-0.190417	right	right	0	1	607.555
VP04	36	24	12	0.666667	-0.584963	-0.480192	-0.219423	left	left	0	1	378.798
VP04	27	40	13	0.675	0.567041	0.462622	0.205577	right	right	0	1	474.802
VP04	37	25	12	0.675676	-0.565597	0.263697	0.0776958	left	left	0	1	454.427
VP04	23	34	11	0.676471	0.563901	0.529168	0.125063	right	right	0	1	565.166
VP04	31	21	10	0.677419	-0.561879	0.248652	0.20766	left	left	0	1	812.878
VP04	19	28	9	0.678571	0.559427	0.420211	0.0708912	left	right	1	0	992.211
VP04	25	17	8	0.68	-0.556393	0.334349	0.143818	left	left	0	1	655.954
VP04	15	22	7	0.681818	0.552541	0.483388	0.0900155	right	right	0	1	1358.72
VP04	19	13	6	0.684211	-0.547488	-0.510534	-0.12813	right	left	1	0	282.58
VP04	24	35	11	0.685714	0.544321	0.40824	0.201391	right	right	0	1	377.808
VP04	16	11	5	0.6875	-0.540568	-0.477049	-0.18612	left	left	0	1	487.266
VP04	22	32	10	0.6875	0.540568	0.443771	0.199824	right	right	0	1	283.827
VP04	29	20	9	0.689655	-0.536053	-0.521483	-0.118242	left	left	0	1	415.233
VP04	18	26	8	0.692308	0.530515	0.492684	0.243345	right	right	0	1	424.829
VP04	39	27	12	0.692308	-0.530515	0.279521	0.0870274	left	left	0	1	583.525
VP04	25	36	11	0.694444	0.526069	0.440918	0.0908679	left	right	1	0	462.242
VP04	35	24	11	0.685714	-0.544321	-0.507976	-0.102581	left	left	0	1	1193.62
VP04	16	23	7	0.695652	0.523562	0.446651	0.242884	right	right	0	1	586.648
VP04	33	23	10	0.69697	-0.520832	-0.469325	-0.115193	left	left	0	1	748.975
VP04	14	20	6	0.7	0.514573	-0.281071	-0.240756	right	right	0	1	774.75
VP04	30	21	9	0.7	-0.514573	-0.546571	-0.205032	left	left	0	1	449.907
VP04	28	40	12	0.7	0.514573	0.490573	0.11059	left	right	1	0	326.895
VP04	37	26	11	0.702703	-0.509014	0.291371	0.113624	left	left	0	1	468.822
VP04	19	27	8	0.703704	0.50696	-0.31774	-0.243888	left	right	1	0	714.102
VP04	23	16	7	0.695652	-0.523562	0.277758	0.178019	left	left	0	1	1413.57
VP04	12	17	5	0.705882	0.5025	0.475056	0.226527	right	right	0	1	519.36
VP04	34	24	10	0.705882	-0.5025	0.315995	0.0965137	left	left	0	1	326.402
VP04	17	24	7	0.708333	0.4975	-0.288462	-0.134505	right	right	0	1	351.806
VP04	31	22	9	0.709677	-0.494765	0.290988	0.190946	left	left	0	1	342.858
VP04	27	38	11	0.710526	0.49304	0.528352	0.220237	right	right	0	1	637.383
VP04	14	10	4	0.714286	-0.485427	0.30792	0.17	left	left	0	1	995.817
VP04	15	21	6	0.714286	0.485427	-0.214622	-0.151484	right	right	0	1	1246.25
VP04	28	20	8	0.714286	-0.485427	-0.542094	-0.0967615	left	left	0	1	644.663
VP04	28	39	11	0.717949	0.478047	0.459127	0.209373	right	right	0	1	523.005
VP04	32	23	9	0.71875	-0.476438	0.251796	0.0587964	left	left	0	1	357.924
VP04	18	25	7	0.72	0.473931	-0.275894	-0.179946	right	right	0	1	645.419
VP04	18	13	5	0.722222	-0.469485	-0.461441	-0.046365	right	left	1	0	446.389
VP04	26	36	10	0.722222	0.469485	0.521861	0.246918	right	right	0	1	451.653
VP04	29	21	8	0.724138	-0.465664	0.288584	0.0740669	left	left	0	1	504.663
VP04	28	39	11	0.717949	0.478047	-0.229632	-0.107373	right	right	0	1	464.82
VP04	32	23	9	0.71875	-0.476438	0.298562	0.0970954	left	left	0	1	346.025
VP04	29	40	11	0.725	0.463947	0.450533	0.167882	right	right	0	1	719.801
VP04	22	16	6	0.727273	-0.459432	0.260404	0.194308	left	left	0	1	610.349
VP04	24	33	9	0.727273	0.459432	0.498528	0.244378	right	right	0	1	375.782
VP04	37	27	10	0.72973	-0.454566	0.25279	0.0955879	left	left	0	1	386.169
VP04	19	26	7	0.730769	0.452512	-0.247383	-0.0707073	right	right	0	1	287.936
VP04	15	11	4	0.733333	-0.447459	0.281006	0.14247	left	left	0	1	604.527
VP04	22	30	8	0.733333	0.447459	0.501763	0.0955153	left	right	1	0	831.319
VP04	40	29	11	0.725	-0.463947	0.293236	0.217364	right	left	1	0	265.008
VP04	25	34	9	0.735294	0.443607	-0.277806	-0.129284	right	right	0	1	279.117
VP04	19	14	5	0.736842	-0.440573	0.227615	0.164438	right	left	1	0	331.435
VP04	28	38	10	0.736842	0.440573	0.468454	0.075238	right	right	0	1	816.835
VP04	23	17	6	0.73913	-0.436099	-0.497453	-0.109123	left	left	0	1	494.594
VP04	20	27	7	0.740741	0.432959	-0.271002	-0.125601	right	right	0	1	311.501
VP04	31	23	8	0.741935	-0.430634	0.254459	0.263173	right	left	1	0	389.505
VP04	26	35	9	0.742857	0.428843	0.503984	0.126971	right	right	0	1	510.103
VP04	39	29	10	0.74359	-0.427421	-0.466279	-0.133983	right	left	1	0	707.259
VP04	12	16	4	0.75	0.415037	0.50035	0.240733	right	right	0	1	384.907
VP04	20	15	5	0.75	-0.415037	-0.583111	-0.273106	left	left	0	1	766.647
VP04	18	24	6	0.75	0.415037	0.496806	0.225416	right	right	0	1	1535.57
VP04	28	21	7	0.75	-0.415037	-0.412294	-0.0862414	left	left	0	1	954.027
VP04	24	32	8	0.75	0.415037	0.519316	0.168384	right	right	0	1	367.863
VP04	36	27	9	0.75	-0.415037	-0.470944	-0.0640216	left	left	0	1	243.948
VP04	30	40	10	0.75	0.415037	-0.268784	-0.185885	left	right	1	0	596.819
VP04	16	12	4	0.75	-0.415037	-0.483463	-0.115804	left	left	0	1	566.276
VP04	28	37	9	0.756757	0.402098	-0.314081	-0.234743	left	right	1	0	804.155
VP04	33	25	8	0.757576	-0.400538	-0.513224	-0.199132	left	left	0	1	427.668
VP04	22	29	7	0.758621	0.398549	0.518348	0.223042	right	right	0	1	439.91
VP04	25	19	6	0.76	-0.395929	0.313674	0.0896826	left	left	0	1	386.333
VP04	16	21	5	0.761905	0.392317	-0.234256	-0.0818606	right	right	0	1	429.103
VP04	38	29	9	0.763158	-0.389947	0.2755	0.229986	right	left	1	0	661.081
VP04	13	17	4	0.764706	0.387023	0.434334	0.217572	right	right	0	1	368.382
VP04	34	26	8	0.764706	-0.387023	-0.46245	-0.230162	left	left	0	1	339.385
VP04	23	30	7	0.766667	0.383329	-0.303583	-0.200764	right	right	0	1	738.469
VP04	13	10	3	0.769231	-0.378512	0.304316	0.0758228	left	left	0	1	864.836
VP04	20	26	6	0.769231	0.378512	-0.270569	-0.136596	left	right	1	0	341.057
VP04	39	30	9	0.769231	-0.378512	-0.47703	-0.111894	right	left	1	0	508.081
VP04	27	35	8	0.771429	0.374396	0.46059	0.124603	left	right	1	0	552.996
VP04	22	17	5	0.772727	-0.371969	0.224572	0.175758	right	left	1	0	430.16
VP04	24	31	7	0.774194	0.369234	-0.249403	-0.186141	left	right	1	0	451.024
VP04	30	23	7	0.766667	-0.383329	-0.511121	-0.270125	left	left	0	1	500.434
VP04	31	40	9	0.775	0.367732	0.46139	0.110307	left	right	1	0	472.033
VP04	18	14	4	0.777778	-0.36257	-0.457044	-0.215842	left	left	0	1	639.307
VP04	21	27	6	0.777778	0.36257	-0.292219	-0.140077	left	right	1	0	589.597
VP04	36	28	8	0.777778	-0.36257	-0.476914	-0.085238	left	left	0	1	641.895
VP04	25	32	7	0.78125	0.356144	-0.245057	-0.0767535	right	right	0	1	429.333
VP04	23	18	5	0.782609	-0.353637	-0.53043	-0.257219	left	left	0	1	341.689
VP04	29	37	8	0.783784	0.351472	-0.268396	-0.0958189	right	right	0	1	387.776
VP04	40	31	9	0.775	-0.367732	0.276162	0.193456	left	left	0	1	555.189
VP04	11	14	3	0.785714	0.347923	-0.244521	-0.0998221	right	right	0	1	493.352
VP04	28	22	6	0.785714	-0.347923	-0.480845	-0.126665	right	left	1	0	377.121
VP04	26	33	7	0.787879	0.343954	-0.278715	-0.225375	left	right	1	0	842.08
VP04	19	15	4	0.789474	-0.341037	-0.446468	-0.297256	left	left	0	1	494.546
VP04	30	38	8	0.789474	0.341037	-0.241855	-0.179354	right	right	0	1	610.091
VP04	24	19	5	0.791667	-0.337035	0.300402	0.217513	left	left	0	1	395.667
VP04	23	29	6	0.793103	0.334419	-0.280479	-0.156602	left	right	1	0	361.564
VP04	34	27	7	0.794118	-0.332575	0.302133	0.0828658	left	left	0	1	322.763
VP04	12	15	3	0.8	0.321928	0.461622	0.152057	right	right	0	1	1213.48
VP04	20	16	4	0.8	-0.321928	0.326125	0.232608	left	left	0	1	831.145
VP04	20	25	5	0.8	0.321928	-0.279004	-0.0747967	right	right	0	1	609.26
VP04	30	24	6	0.8	-0.321928	-0.462135	-0.0941927	left	left	0	1	672.747
VP04	28	35	7	0.8	0.321928	-0.285554	-0.189503	right	right	0	1	892.387
VP04	40	32	8	0.8	-0.321928	0.275092	0.103345	left	left	0	1	298.724
VP04	12	15	3	0.8	0.321928	0.437262	0.132585	left	right	1	0	330.696
VP04	20	16	4	0.8	-0.321928	-0.459341	-0.239053	left	left	0	1	719.091
VP04	29	36	7	0.805556	0.311944	-0.261844	-0.0851596	right	right	0	1	348.67
VP04	31	25	6	0.806452	-0.31034	-0.434988	-0.104877	left	left	0	1	372.017
VP04	21	26	5	0.807692	0.308122	0.468112	0.226401	right	right	0	1	346.036
VP04	21	17	4	0.809524	-0.304855	-0.464068	-0.212598	left	left	0	1	471.987
VP04	30	37	7	0.810811	0.302563	-0.327296	-0.090998	right	right	0	1	370.894
VP04	16	13	3	0.8125	-0.29956	-0.480195	-0.0915582	right	left	1	0	460.449
VP04	26	32	6	0.8125	0.29956	-0.286541	-0.0754623	right	right	0	1	876.663
VP04	27	22	5	0.814815	-0.295456	0.24774	0.200608	left	left	0	1	590.793
VP04	31	38	7	0.815789	0.293731	0.442278	0.0881678	right	right	0	1	613.867
VP04	22	18	4	0.818182	-0.289507	-0.558352	-0.144546	right	left	1	0	458.079
VP04	27	33	6	0.818182	0.289507	-0.261092	-0.112092	right	right	0	1	636.198
VP04	39	32	7	0.820513	-0.285402	-0.493392	-0.25771	left	left	0	1	611.798
VP04	23	28	5	0.821429	0.283793	-0.303429	-0.178164	left	right	1	0	353.384
VP04	17	14	3	0.823529	-0.280108	0.271645	0.102122	left	left	0	1	590.528
VP04	28	34	6	0.823529	0.280108	-0.285568	-0.0556578	right	right	0	1	352.216
VP04	38	31	7	0.815789	-0.293731	0.316302	0.0610651	left	left	0	1	405.916
VP04	33	40	7	0.825	0.277534	0.450788	0.102859	left	right	1	0	536.543
VP04	23	19	4	0.826087	-0.275634	0.260798	0.152147	left	left	0	1	763.788
VP04	24	29	5	0.827586	0.273018	0.48242	0.110236	left	right	1	0	732.509
VP04	35	29	6	0.828571	-0.271302	-0.425738	-0.208057	left	left	0	1	439.321
VP04	10	12	2	0.833333	0.263034	-0.261935	-0.0832604	right	right	0	1	459.4
VP04	18	15	3	0.833333	-0.263034	0.33973	0.272933	right	left	1	0	381.079
VP04	20	24	4	0.833333	0.263034	-0.242381	0.00388846	right	right	0	1	317.852
VP04	30	25	5	0.833333	-0.263034	0.265799	0.111121	left	left	0	1	373.378
VP04	31	37	6	0.837838	0.255257	-0.280291	-0.0813197	right	right	0	1	370.904
VP04	31	26	5	0.83871	-0.253757	0.306749	0.229736	right	left	1	0	574.095
VP04	21	25	4	0.84	0.251539	0.488668	0.230739	right	right	0	1	755.056
VP04	19	16	3	0.842105	-0.247928	0.300865	0.138879	right	left	1	0	753.863
VP04	32	38	6	0.842105	0.247928	-0.307793	-0.0820807	right	right	0	1	356.086
VP04	32	27	5	0.84375	-0.245112	0.301936	0.195066	left	left	0	1	383.922
VP04	31	37	6	0.837838	0.255257	0.444966	0.20388	right	right	0	1	513.435
VP04	31	26	5	0.83871	-0.253757	-0.504498	-0.222043	left	left	0	1	293.276
VP04	11	13	2	0.846154	0.241008	0.520198	0.145571	left	right	1	0	429.602
VP04	26	22	4	0.846154	-0.241008	-0.504663	-0.221073	left	left	0	1	350.114
VP04	33	39	6	0.846154	0.241008	0.471657	0.227845	right	right	0	1	536.502
VP04	33	28	5	0.848485	-0.237039	0.298319	0.0993541	left	left	0	1	475.597
VP04	17	20	3	0.85	0.234465	0.504337	0.253621	right	right	0	1	325.565
VP04	40	34	6	0.85	-0.234465	0.264125	0.208801	right	left	1	0	421.715
VP04	23	27	4	0.851852	0.231326	-0.310236	-0.0690566	right	right	0	1	392.524
VP04	34	29	5	0.852941	-0.229482	-0.465926	-0.150971	left	left	0	1	291.093
VP04	12	14	2	0.857143	0.222392	-0.331741	-0.206079	right	right	0	1	742.45
VP04	21	18	3	0.857143	-0.222392	0.237673	0.158725	right	left	1	0	481.59
VP04	24	28	4	0.857143	0.222392	-0.277443	-0.0692601	left	right	1	0	306.676
VP04	35	30	5	0.857143	-0.222392	0.332627	0.234567	right	left	1	0	751.628
VP04	31	36	5	0.861111	0.215729	-0.312649	-0.196254	right	right	0	1	667.107
VP04	29	25	4	0.862069	-0.214125	0.328576	0.156205	left	left	0	1	341.969
VP04	19	22	3	0.863636	0.211504	0.485043	0.247084	right	right	0	1	276.128
VP04	37	32	5	0.864865	-0.209453	-0.4278	-0.138948	right	left	1	0	643.327
VP04	13	15	2	0.866667	0.206451	0.49642	0.251329	right	right	0	1	423.368
VP04	30	26	4	0.866667	-0.206451	-0.451779	-0.136494	right	left	1	0	427.72
VP04	33	38	5	0.868421	0.203533	-0.316495	-0.227646	left	right	1	0	655.196
VP04	23	20	3	0.869565	-0.201634	-0.488553	-0.122378	left	left	0	1	698.398
VP04	27	31	4	0.870968	0.199309	0.457572	0.132134	right	right	0	1	688.52
VP04	39	34	5	0.871795	-0.197939	-0.490548	-0.115176	right	left	1	0	409.592
VP04	13	15	2	0.866667	0.206451	-0.313943	-0.077316	right	right	0	1	313.125
VP04	30	26	4	0.866667	-0.206451	0.25717	0.221366	right	left	1	0	534.754
VP04	14	16	2	0.875	0.192645	-0.38992	-0.037167	right	right	0	1	600.875
VP04	24	21	3	0.875	-0.192645	-0.524813	-0.184386	left	left	0	1	823.777
VP04	28	32	4	0.875	0.192645	-0.301973	-0.102371	right	right	0	1	432.082
VP04	40	35	5	0.875	-0.192645	0.30362	0.109872	left	left	0	1	326.709
VP04	29	33	4	0.878788	0.186413	0.487398	0.240976	right	right	0	1	425.618
VP04	25	22	3	0.88	-0.184425	-0.45013	-0.100734	left	left	0	1	483.781
VP04	15	17	2	0.882353	0.180572	-0.286245	-0.206465	right	right	0	1	688.739
VP04	34	30	4	0.882353	-0.180572	-0.456769	-0.098868	right	left	1	0	373.481
VP04	31	35	4	0.885714	0.175087	0.45123	0.179247	right	right	0	1	1815.96
VP04	18	16	2	0.888889	-0.169925	-0.423094	-0.136481	right	left	1	0	330.142
VP04	24	27	3	0.888889	0.169925	0.506206	0.232616	right	right	0	1	276.958
VP04	36	32	4	0.888889	-0.169925	0.28787	0.156336	right	left	1	0	355.883
VP04	33	37	4	0.891892	0.165059	-0.277681	-0.195673	right	right	0	1	890.104
VP04	28	25	3	0.892857	-0.163499	0.31517	0.0819149	left	left	0	1	545.699
VP04	17	19	2	0.894737	0.160465	0.404089	0.134328	right	right	0	1	1150.98
VP04	38	34	4	0.894737	-0.160465	-0.488833	-0.266271	left	left	0	1	280.228
VP04	26	29	3	0.896552	0.157541	0.443445	0.231686	right	right	0	1	681.967
VP04	39	35	4	0.897436	-0.156119	0.284301	0.209116	right	left	1	0	339.824
VP04	18	20	2	0.9	0.152003	0.464257	0.105996	left	right	1	0	335.528
VP04	30	27	3	0.9	-0.152003	-0.454852	-0.120022	left	left	0	1	547.421
VP04	36	40	4	0.9	0.152003	-0.324868	-0.0854291	right	right	0	1	349.319
VP04	31	28	3	0.903226	-0.146841	0.326402	0.186428	left	left	0	1	418.928
VP04	19	21	2	0.904762	0.14439	0.430223	0.231312	right	right	0	1	549.051
VP04	29	26	3	0.896552	-0.157541	0.276673	0.179773	right	left	1	0	493.146
VP04	29	32	3	0.90625	0.142019	0.524973	0.162022	left	right	1	0	1022.25
VP04	11	10	1	0.909091	-0.137504	0.336864	0.304887	left	left	0	1	609.199
VP04	20	22	2	0.909091	0.137504	0.462453	0.241177	right	right	0	1	799.373
VP04	33	30	3	0.909091	-0.137504	0.251841	0.192926	left	left	0	1	712.804
VP04	31	34	3	0.911765	0.133267	-0.285702	-0.0882273	right	right	0	1	431.79
VP04	23	21	2	0.913043	-0.131245	-0.488474	-0.238165	left	left	0	1	386.317
VP04	32	35	3	0.914286	0.129283	-0.342258	-0.133039	right	right	0	1	347.037
VP04	32	29	3	0.90625	-0.142019	0.306269	0.106319	left	left	0	1	591.923
VP04	11	12	1	0.916667	0.125531	0.51829	0.141702	right	right	0	1	643.008
VP04	24	22	2	0.916667	-0.125531	-0.465787	-0.147803	right	left	1	0	510.831
VP04	33	36	3	0.916667	0.125531	-0.340624	-0.224163	left	right	1	0	664.815
VP04	37	34	3	0.918919	-0.121991	0.267521	0.0931487	left	left	0	1	655.312
VP04	23	25	2	0.92	0.120294	0.443393	0.214233	right	right	0	1	300.734
VP04	38	35	3	0.921053	-0.118644	0.292956	0.0623236	left	left	0	1	590.987
VP04	12	13	1	0.923077	0.115477	-0.390024	-0.18716	left	right	1	0	545.916
VP04	26	24	2	0.923077	-0.115477	-0.466772	-0.208836	left	left	0	1	341.432
VP04	37	40	3	0.925	0.112475	0.458946	0.121818	right	right	0	1	335.211
VP04	27	25	2	0.925926	-0.111031	0.29806	0.0804988	left	left	0	1	364.72
VP04	13	14	1	0.928571	0.106915	0.562676	0.277088	left	right	1	0	782.393
VP04	28	26	2	0.928571	-0.106915	0.240189	0.164998	left	left	0	1	776.65
VP04	27	29	2	0.931034	0.103093	-0.286972	-0.151434	left	right	1	0	300.966
VP04	15	14	1	0.933333	-0.0995357	0.382955	0.217287	right	left	1	0	856.6
VP04	28	30	2	0.933333	0.0995357	0.442419	0.283474	right	right	0	1	250.878
VP04	40	37	3	0.925	-0.112475	0.287735	0.0816028	left	left	0	1	446.288
VP04	29	31	2	0.935484	0.0962153	-0.3111	-0.0915642	right	right	0	1	317.884
VP04	16	15	1	0.9375	-0.0931094	-0.477185	-0.115588	right	left	1	0	157.72
VP04	30	32	2	0.9375	0.0931094	-0.279467	-0.0844928	right	right	0	1	611.977
VP04	33	31	2	0.939394	-0.0901978	0.294938	0.0633544	left	left	0	1	304.014
VP04	16	17	1	0.941176	0.0874628	-0.267275	-0.0611779	right	right	0	1	574.066
VP04	34	32	2	0.941176	-0.0874628	0.260752	0.155501	right	left	1	0	515.388
VP04	33	35	2	0.942857	0.0848889	-0.262096	-0.166796	left	right	1	0	322.21
VP04	18	17	1	0.944444	-0.0824622	0.319006	0.156378	right	left	1	0	321.631
VP05	18	40	22	0.45	1.152	0.57249	0.141905	right	right	0	1	290.96
VP05	31	14	17	0.451613	-1.14684	0.209548	0.208256	right	left	1	0	359.394
VP05	10	22	12	0.454545	1.1375	0.549885	0.104851	right	right	0	1	573.969
VP05	33	15	18	0.454545	-1.1375	-0.469103	-0.212936	left	left	0	1	264.108
VP05	18	40	22	0.45	1.152	0.545341	0.0735026	left	right	1	0	182.137
VP05	31	14	17	0.451613	-1.14684	-0.49884	-0.204742	right	left	1	0	191.811
VP05	10	22	12	0.454545	1.1375	0.571473	0.261661	right	right	0	1	274.124
VP05	33	15	18	0.454545	-1.1375	0.18839	0.0957338	left	left	0	1	223.202
VP05	16	35	19	0.457143	1.12928	0.589484	0.0625579	right	right	0	1	641.016
VP05	24	11	13	0.458333	-1.12553	0.194144	0.065655	left	left	0	1	525.876
VP05	17	37	20	0.459459	1.12199	-0.235274	-0.0863539	right	right	0	1	196.201
VP05	26	12	14	0.461538	-1.11548	-0.64483	-0.121265	left	left	0	1	509.595
VP05	18	39	21	0.461538	1.11548	-0.251656	-0.139063	right	right	0	1	315.636
VP05	28	13	15	0.464286	-1.10692	0.187747	0.186298	right	left	1	0	626.602
VP05	16	35	19	0.457143	1.12928	-0.249214	-0.217539	right	right	0	1	242.122
VP05	24	11	13	0.458333	-1.12553	-0.56151	-0.223242	left	left	0	1	299.682
VP05	14	30	16	0.466667	1.09954	-0.268648	-0.101294	right	right	0	1	388.009
VP05	32	15	17	0.46875	-1.09311	-0.501484	-0.10051	left	left	0	1	373.074
VP05	16	34	18	0.470588	1.08746	-0.246223	-0.110878	right	right	0	1	270.106
VP05	36	17	19	0.472222	-1.08246	0.254172	0.292101	left	left	0	1	242.637
VP05	18	38	20	0.473684	1.078	-0.261169	-0.107137	right	right	0	1	361.574
VP05	30	14	16	0.466667	-1.09954	0.22996	0.255362	left	left	0	1	242.315
VP05	15	32	17	0.46875	1.09311	-0.240135	-0.223908	right	right	0	1	209.49
VP05	34	16	18	0.470588	-1.08746	0.213001	0.079802	left	left	0	1	168.589
VP05	19	40	21	0.475	1.074	-0.216454	-0.102652	left	right	1	0	214.893
VP05	21	10	11	0.47619	-1.07039	0.249873	0.164316	right	left	1	0	218.411
VP05	11	23	12	0.478261	1.06413	-0.235766	-0.137679	left	right	1	0	264.117
VP05	25	12	13	0.48	-1.05889	-0.552264	-0.222031	left	left	0	1	171.35
VP05	13	27	14	0.481481	1.05445	-0.194776	-0.170687	right	right	0	1	286.691
VP05	29	14	15	0.482759	-1.05063	0.230198	0.190995	left	left	0	1	213.259
VP05	15	31	16	0.483871	1.04731	0.503365	0.0875347	left	right	1	0	173.956
VP05	33	16	17	0.484848	-1.04439	-0.511678	-0.0505334	right	left	1	0	288.409
VP05	17	35	18	0.485714	1.04182	-0.226498	-0.066115	left	right	1	0	266.436
VP05	37	18	19	0.486486	-1.03953	-0.592109	-0.127483	right	left	1	0	344.474
VP05	19	39	20	0.487179	1.03747	-0.228302	-0.266385	right	right	0	1	223.565
VP05	35	17	18	0.485714	-1.04182	0.235668	0.222444	right	left	1	0	464.358
VP05	18	37	19	0.486486	1.03953	0.542564	0.203358	right	right	0	1	305.891
VP05	39	19	20	0.487179	-1.03747	0.265886	0.288544	left	left	0	1	744.391
VP05	17	35	18	0.485714	1.04182	0.567361	0.0888556	right	right	0	1	622.495
VP05	37	18	19	0.486486	-1.03953	0.258975	0.156247	left	left	0	1	411.614
VP05	10	20	10	0.5	1	0.558404	0.189023	right	right	0	1	691.581
VP05	22	11	11	0.5	-1	0.254356	0.14064	right	left	1	0	473.19
VP05	12	24	12	0.5	1	-0.228232	-0.159223	right	right	0	1	220.816
VP05	26	13	13	0.5	-1	0.228127	0.209668	left	left	0	1	502.876
VP05	17	34	17	0.5	1	0.522321	0.0717196	right	right	0	1	633.014
VP05	36	18	18	0.5	-1	0.233557	0.100037	left	left	0	1	447.64
VP05	19	38	19	0.5	1	-0.19844	-0.103731	right	right	0	1	252.031
VP05	40	20	20	0.5	-1	0.228968	0.227055	right	left	1	0	455.51
VP05	20	39	19	0.512821	0.963474	-0.213878	-0.0951572	right	right	0	1	550.64
VP05	37	19	18	0.513514	-0.961526	-0.541175	-0.159334	left	left	0	1	416.124
VP05	18	35	17	0.514286	0.959358	0.480518	0.207322	right	right	0	1	384.816
VP05	39	20	19	0.512821	-0.963474	-0.498403	-0.0654319	left	left	0	1	155.877
VP05	19	37	18	0.513514	0.961526	-0.276753	-0.233123	right	right	0	1	554.317
VP05	35	18	17	0.514286	-0.959358	-0.509539	-0.0601322	left	left	0	1	603.553
VP05	20	39	19	0.512821	0.963474	0.55099	0.235803	right	right	0	1	261.32
VP05	37	19	18	0.513514	-0.961526	-0.545484	-0.11558	left	left	0	1	433.457
VP05	17	33	16	0.515152	0.956931	-0.222256	-0.255473	left	right	1	0	261.715
VP05	31	16	15	0.516129	-0.954196	-0.473281	-0.106737	left	left	0	1	221.977
VP05	15	29	14	0.517241	0.95109	-0.223517	-0.242568	left	right	1	0	321.704
VP05	27	14	13	0.518519	-0.947533	0.234924	0.2821	right	left	1	0	324.073
VP05	13	25	12	0.52	0.943416	0.540177	0.176176	right	right	0	1	319.037
VP05	23	12	11	0.521739	-0.938599	0.247727	0.127695	left	left	0	1	168.661
VP05	11	21	10	0.52381	0.932886	-0.259079	-0.135994	right	right	0	1	372.049
VP05	33	17	16	0.515152	-0.956931	0.228795	0.118594	left	left	0	1	469.161
VP05	21	40	19	0.525	0.929611	-0.231146	-0.209658	right	right	0	1	610.138
VP05	19	10	9	0.526316	-0.925999	-0.494636	-0.235334	left	left	0	1	671.956
VP05	20	38	18	0.526316	0.925999	0.483132	0.130921	right	right	0	1	203.754
VP05	36	19	17	0.527778	-0.921997	0.25625	0.129305	left	left	0	1	276.071
VP05	18	34	16	0.529412	0.917538	-0.238362	-0.115707	left	right	1	0	194.86
VP05	32	17	15	0.53125	-0.912537	0.269183	0.256526	right	left	1	0	636.186
VP05	16	30	14	0.533333	0.906891	-0.208565	-0.2821	left	right	1	0	310.003
VP05	40	21	19	0.525	-0.929611	-0.494363	-0.19566	left	left	0	1	245.469
VP05	15	28	13	0.535714	0.900464	0.527919	0.214575	right	right	0	1	860.084
VP05	26	14	12	0.538462	-0.893085	-0.544177	-0.198687	left	left	0	1	385.53
VP05	21	39	18	0.538462	0.893085	-0.226139	-0.0775529	right	right	0	1	243.594
VP05	37	20	17	0.540541	-0.887525	-0.481018	-0.0819107	left	left	0	1	255.831
VP05	13	24	11	0.541667	0.884523	0.515411	0.184363	left	right	1	0	677.737
VP05	35	19	16	0.542857	-0.881356	-0.521037	-0.0599704	left	left	0	1	637.928
VP05	15	28	13	0.535714	0.900464	0.567567	0.218095	right	right	0	1	293.259
VP05	26	14	12	0.538462	-0.893085	-0.518239	-0.0715106	left	left	0	1	283.559
VP05	12	22	10	0.545455	0.874469	0.499498	0.147871	left	right	1	0	508.509
VP05	33	18	15	0.545455	-0.874469	-0.498475	-0.070418	left	left	0	1	375.967
VP05	17	31	14	0.548387	0.866733	0.540583	0.217577	right	right	0	1	419.669
VP05	20	11	9	0.55	-0.862496	0.276033	0.182877	right	left	1	0	139.848
VP05	22	40	18	0.55	0.862496	-0.224421	-0.160152	right	right	0	1	479.942
VP05	29	16	13	0.551724	-0.857981	-0.496876	-0.147676	left	left	0	1	187.936
VP05	21	38	17	0.552632	0.85561	0.548605	0.214292	right	right	0	1	209.089
VP05	22	12	10	0.545455	-0.874469	-0.495904	-0.217403	left	left	0	1	237.301
VP05	10	18	8	0.555556	0.847997	0.418656	0.104108	right	right	0	1	306.589
VP05	27	15	12	0.555556	-0.847997	0.31052	0.273654	right	left	1	0	446.591
VP05	20	36	16	0.555556	0.847997	0.534457	0.24178	right	right	0	1	540.192
VP05	34	19	15	0.558824	-0.839535	-0.422092	-0.0707397	right	left	1	0	395.653
VP05	14	25	11	0.56	0.836501	0.584994	0.146751	right	right	0	1	522.162
VP05	32	18	14	0.5625	-0.830075	-0.47559	-0.0856688	left	left	0	1	348.319
VP05	22	39	17	0.564103	0.825971	-0.238238	-0.111039	right	right	0	1	276.615
VP05	18	10	8	0.555556	-0.847997	-0.612038	-0.188366	left	left	0	1	298.527
VP05	13	23	10	0.565217	0.823122	-0.2369	-0.0767832	right	right	0	1	655.281
VP05	30	17	13	0.566667	-0.819428	-0.524493	-0.118186	left	left	0	1	235.959
VP05	21	37	16	0.567568	0.817136	0.484407	0.184284	right	right	0	1	393.564
VP05	21	12	9	0.571429	-0.807355	0.252697	0.216545	left	left	0	1	292.599
VP05	16	28	12	0.571429	0.807355	-0.273542	-0.194547	left	right	1	0	405.08
VP05	35	20	15	0.571429	-0.807355	0.258171	0.193962	left	left	0	1	219.267
VP05	13	23	10	0.565217	0.823122	0.575111	0.240193	right	right	0	1	250.352
VP05	30	17	13	0.566667	-0.819428	-0.512686	-0.129794	left	left	0	1	546.107
VP05	23	40	17	0.575	0.798366	0.447109	0.105292	right	right	0	1	624.577
VP05	33	19	14	0.575758	-0.796467	0.233455	0.0896647	left	left	0	1	265.415
VP05	15	26	11	0.576923	0.793549	0.527148	0.159414	right	right	0	1	383.623
VP05	19	11	8	0.578947	-0.788496	-0.590949	-0.396877	right	left	1	0	281.664
VP05	22	38	16	0.578947	0.788496	-0.273171	-0.230035	right	right	0	1	426.059
VP05	31	18	13	0.580645	-0.784271	0.311931	0.139362	left	left	0	1	325.491
VP05	14	24	10	0.583333	0.777608	0.498401	0.0883607	right	right	0	1	535.896
VP05	36	21	15	0.583333	-0.777608	0.253005	0.180401	right	left	1	0	316.56
VP05	17	29	12	0.586207	0.770518	0.499552	0.0708571	right	right	0	1	262.524
VP05	17	10	7	0.588235	-0.765535	-0.605551	-0.308229	right	left	1	0	438.25
VP05	20	34	14	0.588235	0.765535	-0.212491	-0.102381	right	right	0	1	312.444
VP05	39	23	16	0.589744	-0.76184	0.227232	0.0890969	left	left	0	1	149.701
VP05	13	22	9	0.590909	0.758992	-0.27492	-0.216334	right	right	0	1	254.416
VP05	27	16	11	0.592593	-0.754888	-0.499405	-0.165429	left	left	0	1	295.767
VP05	19	32	13	0.59375	0.752072	0.494316	0.0955799	left	right	1	0	566.711
VP05	37	22	15	0.594595	-0.750022	0.268101	0.193479	right	left	1	0	301.129
VP05	12	20	8	0.6	0.736966	0.606642	0.153528	right	right	0	1	151.955
VP05	25	15	10	0.6	-0.736966	-0.534412	-0.23984	left	left	0	1	602.388
VP05	18	30	12	0.6	0.736966	-0.244533	-0.132841	right	right	0	1	510.95
VP05	35	21	14	0.6	-0.736966	0.243195	0.0829847	left	left	0	1	254.145
VP05	24	40	16	0.6	0.736966	-0.269474	-0.104293	right	right	0	1	325.179
VP05	20	12	8	0.6	-0.736966	0.328292	0.0959419	left	left	0	1	375.186
VP05	15	25	10	0.6	0.736966	-0.287465	-0.219318	right	right	0	1	116.859
VP05	30	18	12	0.6	-0.736966	0.29504	0.193984	left	left	0	1	557.624
VP05	23	38	15	0.605263	0.724366	-0.288477	-0.200638	left	right	1	0	259.874
VP05	33	20	13	0.606061	-0.722466	0.259633	0.115855	right	left	1	0	148.888
VP05	17	28	11	0.607143	0.719892	-0.306954	-0.157144	right	right	0	1	332.954
VP05	23	14	9	0.608696	-0.716207	0.286528	0.227781	left	left	0	1	211.171
VP05	11	18	7	0.611111	0.710493	0.494333	0.125324	left	right	1	0	394.321
VP05	36	22	14	0.611111	-0.710493	-0.497151	-0.219144	left	left	0	1	369.31
VP05	19	31	12	0.612903	0.706269	-0.268594	-0.213169	right	right	0	1	286.75
VP05	38	23	15	0.605263	-0.724366	-0.493368	-0.199431	left	left	0	1	361.161
VP05	16	26	10	0.615385	0.70044	0.511709	0.101814	right	right	0	1	304.076
VP05	39	24	15	0.615385	-0.70044	0.246063	0.110021	left	left	0	1	308.964
VP05	21	34	13	0.617647	0.695145	0.518393	0.188413	left	right	1	0	495.792
VP05	21	13	8	0.619048	-0.691878	-0.526434	-0.0720159	left	left	0	1	719.977
VP05	18	29	11	0.62069	0.688056	0.475995	0.107353	right	right	0	1	561.997
VP05	37	23	14	0.621622	-0.685891	-0.52146	-0.0953378	left	left	0	1	304.466
VP05	16	26	10	0.615385	0.70044	0.460766	0.142755	right	right	0	1	222.681
VP05	39	24	15	0.615385	-0.70044	-0.480928	-0.0898974	right	left	1	0	194.363
VP05	10	16	6	0.625	0.678072	0.39892	0.135514	right	right	0	1	368.14
VP05	24	15	9	0.625	-0.678072	0.318658	0.120579	left	left	0	1	466.116
VP05	20	32	12	0.625	0.678072	-0.262093	-0.138622	right	right	0	1	272.618
VP05	40	25	15	0.625	-0.678072	-0.466027	-0.18627	left	left	0	1	421.33
VP05	22	35	13	0.628571	0.669851	0.51754	0.0889391	right	right	0	1	263.305
VP05	27	17	10	0.62963	-0.667425	0.333261	0.14209	right	left	1	0	520.41
VP05	12	19	7	0.631579	0.662965	-0.233377	-0.0453058	right	right	0	1	474.129
VP05	38	24	14	0.631579	-0.662965	-0.557174	-0.225982	left	left	0	1	215.168
VP05	14	22	8	0.636364	0.652077	-0.371351	-0.186082	left	right	1	0	197.582
VP05	33	21	12	0.636364	-0.652077	0.301008	0.129032	left	left	0	1	391.088
VP05	23	36	13	0.638889	0.646363	-0.232428	-0.236839	right	right	0	1	507.239
VP05	25	16	9	0.64	-0.643856	0.303936	0.132323	right	left	1	0	115.433
VP05	25	39	14	0.641026	0.641546	0.481741	0.235201	right	right	0	1	263.391
VP05	28	18	10	0.642857	-0.63743	0.299052	0.199794	right	left	1	0	452.465
VP05	14	22	8	0.636364	0.652077	0.51495	0.210472	right	right	0	1	288.886
VP05	33	21	12	0.636364	-0.652077	0.312873	0.220456	left	left	0	1	590.081
VP05	20	31	11	0.645161	0.632268	-0.275323	-0.208903	right	right	0	1	206.093
VP05	17	11	6	0.647059	-0.628031	-0.559507	-0.153224	right	left	1	0	469.279
VP05	22	34	12	0.647059	0.628031	-0.260078	-0.129615	right	right	0	1	466.046
VP05	37	24	13	0.648649	-0.624491	-0.444652	-0.200426	left	left	0	1	179.292
VP05	13	20	7	0.65	0.621488	0.483157	0.141633	right	right	0	1	332.632
VP05	40	26	14	0.65	-0.621488	0.27779	0.216905	right	left	1	0	341.536
VP05	15	23	8	0.652174	0.616671	0.501979	0.128854	left	right	1	0	282.004
VP05	26	17	9	0.653846	-0.612977	0.268657	0.193521	right	left	1	0	187.572
VP05	19	29	10	0.655172	0.610053	-0.239276	-0.193798	right	right	0	1	462.168
VP05	32	21	11	0.65625	-0.607683	-0.504304	-0.0811512	left	left	0	1	547.484
VP05	23	35	12	0.657143	0.605721	-0.27673	-0.147292	left	right	1	0	366.259
VP05	38	25	13	0.657895	-0.604071	0.268128	0.248561	right	left	1	0	297.481
VP05	19	29	10	0.655172	0.610053	0.518267	0.231518	right	right	0	1	300.895
VP05	32	21	11	0.65625	-0.607683	0.223169	0.0487876	right	left	1	0	543.541
VP05	23	35	12	0.657143	0.605721	-0.276337	-0.199756	right	right	0	1	411.002
VP05	38	25	13	0.657895	-0.604071	0.262908	0.204584	right	left	1	0	520.849
VP05	10	15	5	0.666667	0.584963	0.467271	0.236571	left	right	1	0	259.342
VP05	18	12	6	0.666667	-0.584963	0.222297	0.143082	right	left	1	0	418.144
VP05	14	21	7	0.666667	0.584963	0.473147	0.147527	right	right	0	1	288.198
VP05	24	16	8	0.666667	-0.584963	0.255253	0.204584	left	left	0	1	559.602
VP05	18	27	9	0.666667	0.584963	0.482226	0.204294	right	right	0	1	388.122
VP05	30	20	10	0.666667	-0.584963	0.255485	0.221296	right	left	1	0	241.146
VP05	22	33	11	0.666667	0.584963	-0.250887	-0.190417	right	right	0	1	433.567
VP05	36	24	12	0.666667	-0.584963	-0.480192	-0.219423	left	left	0	1	382.801
VP05	27	40	13	0.675	0.567041	0.462622	0.205577	right	right	0	1	658.919
VP05	37	25	12	0.675676	-0.565597	0.263697	0.0776958	right	left	1	0	282.195
VP05	23	34	11	0.676471	0.563901	0.529168	0.125063	right	right	0	1	644.144
VP05	31	21	10	0.677419	-0.561879	0.248652	0.20766	right	left	1	0	392.394
VP05	19	28	9	0.678571	0.559427	0.420211	0.0708912	right	right	0	1	293.689
VP05	25	17	8	0.68	-0.556393	0.334349	0.143818	left	left	0	1	325.2
VP05	15	22	7	0.681818	0.552541	0.483388	0.0900155	left	right	1	0	233.498
VP05	19	13	6	0.684211	-0.547488	-0.510534	-0.12813	right	left	1	0	408.111
VP05	24	35	11	0.685714	0.544321	0.40824	0.201391	right	right	0	1	581.562
VP05	16	11	5	0.6875	-0.540568	-0.477049	-0.18612	right	left	1	0	267.579
VP05	22	32	10	0.6875	0.540568	0.443771	0.199824	right	right	0	1	444.579
VP05	29	20	9	0.689655	-0.536053	-0.521483	-0.118242	right	left	1	0	629.276
VP05	18	26	8	0.692308	0.530515	0.492684	0.243345	right	right	0	1	269.362
VP05	39	27	12	0.692308	-0.530515	0.279521	0.0870274	left	left	0	1	221.955
VP05	25	36	11	0.694444	0.526069	0.440918	0.0908679	right	right	0	1	218.053
VP05	35	24	11	0.685714	-0.544321	-0.507976	-0.102581	left	left	0	1	436.132
VP05	16	23	7	0.695652	0.523562	0.446651	0.242884	right	right	0	1	324.416
VP05	33	23	10	0.69697	-0.520832	-0.469325	-0.115193	left	left	0	1	210.08
VP05	14	20	6	0.7	0.514573	-0.281071	-0.240756	left	right	1	0	314.57
VP05	30	21	9	0.7	-0.514573	-0.546571	-0.205032	left	left	0	1	150.857
VP05	28	40	12	0.7	0.514573	0.490573	0.11059	left	right	1	0	291.163
VP05	37	26	11	0.702703	-0.509014	0.291371	0.113624	left	left	0	1	240.33
VP05	19	27	8	0.703704	0.50696	-0.31774	-0.243888	right	right	0	1	224.899
VP05	23	16	7	0.695652	-0.523562	0.277758	0.178019	right	left	1	0	414.999
VP05	12	17	5	0.705882	0.5025	0.475056	0.226527	left	right	1	0	234.978
VP05	34	24	10	0.705882	-0.5025	0.315995	0.0965137	left	left	0	1	204.501
VP05	17	24	7	0.708333	0.4975	-0.288462	-0.134505	right	right	0	1	347.196
VP05	31	22	9	0.709677	-0.494765	0.290988	0.190946	right	left	1	0	518.446
VP05	27	38	11	0.710526	0.49304	0.528352	0.220237	right	right	0	1	465.177
VP05	14	10	4	0.714286	-0.485427	0.30792	0.17	right	left	1	0	420.759
VP05	15	21	6	0.714286	0.485427	-0.214622	-0.151484	left	right	1	0	256.032
VP05	28	20	8	0.714286	-0.485427	-0.542094	-0.0967615	right	left	1	0	330.114
VP05	28	39	11	0.717949	0.478047	0.459127	0.209373	right	right	0	1	290.041
VP05	32	23	9	0.71875	-0.476438	0.251796	0.0587964	left	left	0	1	329.994
VP05	18	25	7	0.72	0.473931	-0.275894	-0.179946	left	right	1	0	660.503
VP05	18	13	5	0.722222	-0.469485	-0.461441	-0.046365	left	left	0	1	482.795
VP05	26	36	10	0.722222	0.469485	0.521861	0.246918	right	right	0	1	314.43
VP05	29	21	8	0.724138	-0.465664	0.288584	0.0740669	left	left	0	1	418.547
VP05	28	39	11	0.717949	0.478047	-0.229632	-0.107373	right	right	0	1	165.658
VP05	32	23	9	0.71875	-0.476438	0.298562	0.0970954	left	left	0	1	356.882
VP05	29	40	11	0.725	0.463947	0.450533	0.167882	right	right	0	1	282.963
VP05	22	16	6	0.727273	-0.459432	0.260404	0.194308	left	left	0	1	222.858
VP05	24	33	9	0.727273	0.459432	0.498528	0.244378	right	right	0	1	384.932
VP05	37	27	10	0.72973	-0.454566	0.25279	0.0955879	left	left	0	1	389.953
VP05	19	26	7	0.730769	0.452512	-0.247383	-0.0707073	right	right	0	1	205.945
VP05	15	11	4	0.733333	-0.447459	0.281006	0.14247	left	left	0	1	451.766
VP05	22	30	8	0.733333	0.447459	0.501763	0.0955153	left	right	1	0	201.096
VP05	40	29	11	0.725	-0.463947	0.293236	0.217364	right	left	1	0	504.251
VP05	25	34	9	0.735294	0.443607	-0.277806	-0.129284	left	right	1	0	511.567
VP05	19	14	5	0.736842	-0.440573	0.227615	0.164438	left	left	0	1	327.319
VP05	28	38	10	0.736842	0.440573	0.468454	0.075238	right	right	0	1	248.856
VP05	23	17	6	0.73913	-0.436099	-0.497453	-0.109123	left	left	0	1	186.774
VP05	20	27	7	0.740741	0.432959	-0.271002	-0.125601	right	right	0	1	367.213
VP05	31	23	8	0.741935	-0.430634	0.254459	0.263173	left	left	0	1	622.985
VP05	26	35	9	0.742857	0.428843	0.503984	0.126971	right	right	0	1	290.728
VP05	39	29	10	0.74359	-0.427421	-0.466279	-0.133983	right	left	1	0	146.522
VP05	12	16	4	0.75	0.415037	0.50035	0.240733	right	right	0	1	347.113
VP05	20	15	5	0.75	-0.415037	-0.583111	-0.273106	left	left	0	1	624.188
VP05	18	24	6	0.75	0.415037	0.496806	0.225416	right	right	0	1	434.099
VP05	28	21	7	0.75	-0.415037	-0.412294	-0.0862414	left	left	0	1	364.707
VP05	24	32	8	0.75	0.415037	0.519316	0.168384	right	right	0	1	460.659
VP05	36	27	9	0.75	-0.415037	-0.470944	-0.0640216	right	left	1	0	290.491
VP05	30	40	10	0.75	0.415037	-0.268784	-0.185885	left	right	1	0	215.06
VP05	16	12	4	0.75	-0.415037	-0.483463	-0.115804	right	left	1	0	312.469
VP05	28	37	9	0.756757	0.402098	-0.314081	-0.234743	left	right	1	0	547.63
VP05	33	25	8	0.757576	-0.400538	-0.513224	-0.199132	left	left	0	1	179.294
VP05	22	29	7	0.758621	0.398549	0.518348	0.223042	right	right	0	1	298.869
VP05	25	19	6	0.76	-0.395929	0.313674	0.0896826	left	left	0	1	442.749
VP05	16	21	5	0.761905	0.392317	-0.234256	-0.0818606	left	right	1	0	540.407
VP05	38	29	9	0.763158	-0.389947	0.2755	0.229986	right	left	1	0	605.655
VP05	13	17	4	0.764706	0.387023	0.434334	0.217572	right	right	0	1	211.33
VP05	34	26	8	0.764706	-0.387023	-0.46245	-0.230162	left	left	0	1	741.028
VP05	23	30	7	0.766667	0.383329	-0.303583	-0.200764	left	right	1	0	492.726
VP05	13	10	3	0.769231	-0.378512	0.304316	0.0758228	right	left	1	0	543.566
VP05	20	26	6	0.769231	0.378512	-0.270569	-0.136596	right	right	0	1	294.284
VP05	39	30	9	0.769231	-0.378512	-0.47703	-0.111894	right	left	1	0	193.323
VP05	27	35	8	0.771429	0.374396	0.46059	0.124603	right	right	0	1	529.307
VP05	22	17	5	0.772727	-0.371969	0.224572	0.175758	left	left	0	1	659.448
VP05	24	31	7	0.774194	0.369234	-0.249403	-0.186141	left	right	1	0	399.927
VP05	30	23	7	0.766667	-0.383329	-0.511121	-0.270125	left	left	0	1	332.946
VP05	31	40	9	0.775	0.367732	0.46139	0.110307	left	right	1	0	418.656
VP05	18	14	4	0.777778	-0.36257	-0.457044	-0.215842	left	left	0	1	975.383
VP05	21	27	6	0.777778	0.36257	-0.292219	-0.140077	left	right	1	0	381.093
VP05	36	28	8	0.777778	-0.36257	-0.476914	-0.085238	right	left	1	0	355.607
VP05	25	32	7	0.78125	0.356144	-0.245057	-0.0767535	right	right	0	1	508.397
VP05	23	18	5	0.782609	-0.353637	-0.53043	-0.257219	left	left	0	1	292.459
VP05	29	37	8	0.783784	0.351472	-0.268396	-0.0958189	right	right	0	1	302.35
VP05	40	31	9	0.775	-0.367732	0.276162	0.193456	right	left	1	0	404.682
VP05	11	14	3	0.785714	0.347923	-0.244521	-0.0998221	right	right	0	1	297.06
VP05	28	22	6	0.785714	-0.347923	-0.480845	-0.126665	left	left	0	1	1015.95
VP05	26	33	7	0.787879	0.343954	-0.278715	-0.225375	left	right	1	0	218.787
VP05	19	15	4	0.789474	-0.341037	-0.446468	-0.297256	right	left	1	0	558.931
VP05	30	38	8	0.789474	0.341037	-0.241855	-0.179354	left	right	1	0	260.882
VP05	24	19	5	0.791667	-0.337035	0.300402	0.217513	right	left	1	0	523.009
VP05	23	29	6	0.793103	0.334419	-0.280479	-0.156602	left	right	1	0	361.759
VP05	34	27	7	0.794118	-0.332575	0.302133	0.0828658	left	left	0	1	501.906
VP05	12	15	3	0.8	0.321928	0.461622	0.152057	left	right	1	0	570.765
VP05	20	16	4	0.8	-0.321928	0.326125	0.232608	right	left	1	0	919.086
VP05	20	25	5	0.8	0.321928	-0.279004	-0.0747967	left	right	1	0	473.914
VP05	30	24	6	0.8	-0.321928	-0.462135	-0.0941927	right	left	1	0	262.54
VP05	28	35	7	0.8	0.321928	-0.285554	-0.189503	left	right	1	0	252.155
VP05	40	32	8	0.8	-0.321928	0.275092	0.103345	left	left	0	1	632.085
VP05	12	15	3	0.8	0.321928	0.437262	0.132585	left	right	1	0	479.156
VP05	20	16	4	0.8	-0.321928	-0.459341	-0.239053	left	left	0	1	250.46
VP05	29	36	7	0.805556	0.311944	-0.261844	-0.0851596	right	right	0	1	473.615
VP05	31	25	6	0.806452	-0.31034	-0.434988	-0.104877	right	left	1	0	407.702
VP05	21	26	5	0.807692	0.308122	0.468112	0.226401	right	right	0	1	563.787
VP05	21	17	4	0.809524	-0.304855	-0.464068	-0.212598	left	left	0	1	355.829
VP05	30	37	7	0.810811	0.302563	-0.327296	-0.090998	right	right	0	1	228.63
VP05	16	13	3	0.8125	-0.29956	-0.480195	-0.0915582	left	left	0	1	447.484
VP05	26	32	6	0.8125	0.29956	-0.286541	-0.0754623	right	right	0	1	431.846
VP05	27	22	5	0.814815	-0.295456	0.24774	0.200608	right	left	1	0	209.474
VP05	31	38	7	0.815789	0.293731	0.442278	0.0881678	right	right	0	1	304.95
VP05	22	18	4	0.818182	-0.289507	-0.558352	-0.144546	right	left	1	0	665.53
VP05	27	33	6	0.818182	0.289507	-0.261092	-0.112092	right	right	0	1	396.631
VP05	39	32	7	0.820513	-0.285402	-0.493392	-0.25771	left	left	0	1	335.798
VP05	23	28	5	0.821429	0.283793	-0.303429	-0.178164	left	right	1	0	405.924
VP05	17	14	3	0.823529	-0.280108	0.271645	0.102122	right	left	1	0	369.448
VP05	28	34	6	0.823529	0.280108	-0.285568	-0.0556578	right	right	0	1	545.078
VP05	38	31	7	0.815789	-0.293731	0.316302	0.0610651	right	left	1	0	267.74
VP05	33	40	7	0.825	0.277534	0.450788	0.102859	right	right	0	1	602.122
VP05	23	19	4	0.826087	-0.275634	0.260798	0.152147	right	left	1	0	411.382
VP05	24	29	5	0.827586	0.273018	0.48242	0.110236	right	right	0	1	655.429
VP05	35	29	6	0.828571	-0.271302	-0.425738	-0.208057	left	left	0	1	551.941
VP05	10	12	2	0.833333	0.263034	-0.261935	-0.0832604	right	right	0	1	544.541
VP05	18	15	3	0.833333	-0.263034	0.33973	0.272933	right	left	1	0	624.418
VP05	20	24	4	0.833333	0.263034	-0.242381	0.00388846	right	right	0	1	217.832
VP05	30	25	5	0.833333	-0.263034	0.265799	0.111121	right	left	1	0	420.273
VP05	31	37	6	0.837838	0.255257	-0.280291	-0.0813197	right	right	0	1	376.355
VP05	31	26	5	0.83871	-0.253757	0.306749	0.229736	right	left	1	0	903.365
VP05	21	25	4	0.84	0.251539	0.488668	0.230739	right	right	0	1	199.462
VP05	19	16	3	0.842105	-0.247928	0.300865	0.138879	left	left	0	1	534.579
VP05	32	38	6	0.842105	0.247928	-0.307793	-0.0820807	right	right	0	1	333.395
VP05	32	27	5	0.84375	-0.245112	0.301936	0.195066	right	left	1	0	243.36
VP05	31	37	6	0.837838	0.255257	0.444966	0.20388	right	right	0	1	225.475
VP05	31	26	5	0.83871	-0.253757	-0.504498	-0.222043	left	left	0	1	404.759
VP05	11	13	2	0.846154	0.241008	0.520198	0.145571	left	right	1	0	537.047
VP05	26	22	4	0.846154	-0.241008	-0.504663	-0.221073	left	left	0	1	470.803
VP05	33	39	6	0.846154	0.241008	0.471657	0.227845	right	right	0	1	553.917
VP05	33	28	5	0.848485	-0.237039	0.298319	0.0993541	right	left	1	0	286.271
VP05	17	20	3	0.85	0.234465	0.504337	0.253621	right	right	0	1	240.04
VP05	40	34	6	0.85	-0.234465	0.264125	0.208801	right	left	1	0	300.153
VP05	23	27	4	0.851852	0.231326	-0.310236	-0.0690566	right	right	0	1	426.355
VP05	34	29	5	0.852941	-0.229482	-0.465926	-0.150971	left	left	0	1	662.224
VP05	12	14	2	0.857143	0.222392	-0.331741	-0.206079	left	right	1	0	628.904
VP05	21	18	3	0.857143	-0.222392	0.237673	0.158725	right	left	1	0	292.916
VP05	24	28	4	0.857143	0.222392	-0.277443	-0.0692601	left	right	1	0	312.242
VP05	35	30	5	0.857143	-0.222392	0.332627	0.234567	left	left	0	1	594.017
VP05	31	36	5	0.861111	0.215729	-0.312649	-0.196254	right	right	0	1	373.135
VP05	29	25	4	0.862069	-0.214125	0.328576	0.156205	left	left	0	1	485.179
VP05	19	22	3	0.863636	0.211504	0.485043	0.247084	right	right	0	1	396.608
VP05	37	32	5	0.864865	-0.209453	-0.4278	-0.138948	left	left	0	1	601.84
VP05	13	15	2	0.866667	0.206451	0.49642	0.251329	right	right	0	1	563.603
VP05	30	26	4	0.866667	-0.206451	-0.451779	-0.136494	right	left	1	0	436.487
VP05	33	38	5	0.868421	0.203533	-0.316495	-0.227646	right	right	0	1	885.661
VP05	23	20	3	0.869565	-0.201634	-0.488553	-0.122378	right	left	1	0	272.808
VP05	27	31	4	0.870968	0.199309	0.457572	0.132134	right	right	0	1	365.433
VP05	39	34	5	0.871795	-0.197939	-0.490548	-0.115176	right	left	1	0	475.631
VP05	13	15	2	0.866667	0.206451	-0.313943	-0.077316	right	right	0	1	505.338
VP05	30	26	4	0.866667	-0.206451	0.25717	0.221366	right	left	1	0	524.15
VP05	14	16	2	0.875	0.192645	-0.38992	-0.037167	left	right	1	0	382.692
VP05	24	21	3	0.875	-0.192645	-0.524813	-0.184386	right	left	1	0	545.238
VP05	28	32	4	0.875	0.192645	-0.301973	-0.102371	left	right	1	0	441.698
VP05	40	35	5	0.875	-0.192645	0.30362	0.109872	left	left	0	1	536.247
VP05	29	33	4	0.878788	0.186413	0.487398	0.240976	right	right	0	1	294.244
VP05	25	22	3	0.88	-0.184425	-0.45013	-0.100734	right	left	1	0	679.047
VP05	15	17	2	0.882353	0.180572	-0.286245	-0.206465	left	right	1	0	300.877
VP05	34	30	4	0.882353	-0.180572	-0.456769	-0.098868	left	left	0	1	199.267
VP05	31	35	4	0.885714	0.175087	0.45123	0.179247	right	right	0	1	354.708
VP05	18	16	2	0.888889	-0.169925	-0.423094	-0.136481	right	left	1	0	385.309
VP05	24	27	3	0.888889	0.169925	0.506206	0.232616	right	right	0	1	599.919
VP05	36	32	4	0.888889	-0.169925	0.28787	0.156336	right	left	1	0	583.958
VP05	33	37	4	0.891892	0.165059	-0.277681	-0.195673	left	right	1	0	296.566
VP05	28	25	3	0.892857	-0.163499	0.31517	0.0819149	left	left	0	1	430.188
VP05	17	19	2	0.894737	0.160465	0.404089	0.134328	left	right	1	0	286.633
VP05	38	34	4	0.894737	-0.160465	-0.488833	-0.266271	left	left	0	1	551.418
VP05	26	29	3	0.896552	0.157541	0.443445	0.231686	right	right	0	1	620.771
VP05	39	35	4	0.897436	-0.156119	0.284301	0.209116	right	left	1	0	365.26
VP05	18	20	2	0.9	0.152003	0.464257	0.105996	left	right	1	0	246.907
VP05	30	27	3	0.9	-0.152003	-0.454852	-0.120022	left	left	0	1	511.43
VP05	36	40	4	0.9	0.152003	-0.324868	-0.0854291	left	right	1	0	246.868
VP05	31	28	3	0.903226	-0.146841	0.326402	0.186428	right	left	1	0	548.615
VP05	19	21	2	0.904762	0.14439	0.430223	0.231312	right	right	0	1	324.895
VP05	29	26	3	0.896552	-0.157541	0.276673	0.179773	right	left	1	0	260.069
VP05	29	32	3	0.90625	0.142019	0.524973	0.162022	left	right	1	0	649.901
VP05	11	10	1	0.909091	-0.137504	0.336864	0.304887	right	left	1	0	426.561
VP05	20	22	2	0.909091	0.137504	0.462453	0.241177	right	right	0	1	626.231
VP05	33	30	3	0.909091	-0.137504	0.251841	0.192926	right	left	1	0	414.379
VP05	31	34	3	0.911765	0.133267	-0.285702	-0.0882273	right	right	0	1	503.495
VP05	23	21	2	0.913043	-0.131245	-0.488474	-0.238165	left	left	0	1	363.314
VP05	32	35	3	0.914286	0.129283	-0.342258	-0.133039	right	right	0	1	221.285
VP05	32	29	3	0.90625	-0.142019	0.306269	0.106319	right	left	1	0	175.668
VP05	11	12	1	0.916667	0.125531	0.51829	0.141702	right	right	0	1	308.296
VP05	24	22	2	0.916667	-0.125531	-0.465787	-0.147803	right	left	1	0	421.437
VP05	33	36	3	0.916667	0.125531	-0.340624	-0.224163	left	right	1	0	301.202
VP05	37	34	3	0.918919	-0.121991	0.267521	0.0931487	left	left	0	1	483.103
VP05	23	25	2	0.92	0.120294	0.443393	0.214233	right	right	0	1	363.464
VP05	38	35	3	0.921053	-0.118644	0.292956	0.0623236	left	left	0	1	465.294
VP05	12	13	1	0.923077	0.115477	-0.390024	-0.18716	right	right	0	1	301.423
VP05	26	24	2	0.923077	-0.115477	-0.466772	-0.208836	right	left	1	0	363.208
VP05	37	40	3	0.925	0.112475	0.458946	0.121818	left	right	1	0	337.104
VP05	27	25	2	0.925926	-0.111031	0.29806	0.0804988	right	left	1	0	547.649
VP05	13	14	1	0.928571	0.106915	0.562676	0.277088	right	right	0	1	297.16
VP05	28	26	2	0.928571	-0.106915	0.240189	0.164998	right	left	1	0	164.536
VP05	27	29	2	0.931034	0.103093	-0.286972	-0.151434	left	right	1	0	557.452
VP05	15	14	1	0.933333	-0.0995357	0.382955	0.217287	right	left	1	0	491.232
VP05	28	30	2	0.933333	0.0995357	0.442419	0.283474	right	right	0	1	331.611
VP05	40	37	3	0.925	-0.112475	0.287735	0.0816028	left	left	0	1	255.573
VP05	29	31	2	0.935484	0.0962153	-0.3111	-0.0915642	right	right	0	1	550.418
VP05	16	15	1	0.9375	-0.0931094	-0.477185	-0.115588	left	left	0	1	290.045
VP05	30	32	2	0.9375	0.0931094	-0.279467	-0.0844928	left	right	1	0	625.004
VP05	33	31	2	0.939394	-0.0901978	0.294938	0.0633544	left	left	0	1	395.937
VP05	16	17	1	0.941176	0.0874628	-0.267275	-0.0611779	right	right	0	1	398.093
VP05	34	32	2	0.941176	-0.0874628	0.260752	0.155501	left	left	0	1	192.101
VP05	33	35	2	0.942857	0.0848889	-0.262096	-0.166796	left	right	1	0	479.506
[truncated: 22,401 more rows]

## Sheet: Experiment2
participantID	numerosity1	numerosity2	distance	ratio	log_ratio_dots	log_ratio_size	log_ratio_spacing	buttonPressed	correctButton	error	correct	RT_raw	instruction
1	18	40	22	0.45	1.152	0.57249	0.141905	right	right	0	1	251.126	accuracy
1	31	14	17	0.451613	-1.14684	0.209548	0.208256	left	left	0	1	1080.53	accuracy
1	10	22	12	0.454545	1.1375	0.549885	0.104851	left	right	1	0	724.907	accuracy
1	33	15	18	0.454545	-1.1375	-0.469103	-0.212936	left	left	0	1	734.892	accuracy
1	18	40	22	0.45	1.152	0.545341	0.0735026	left	right	1	0	760.889	accuracy
1	31	14	17	0.451613	-1.14684	-0.49884	-0.204742	left	left	0	1	624.713	accuracy
1	10	22	12	0.454545	1.1375	0.571473	0.261661	right	right	0	1	861.055	accuracy
1	33	15	18	0.454545	-1.1375	0.18839	0.0957338	left	left	0	1	241.974	accuracy
1	16	35	19	0.457143	1.12928	0.589484	0.0625579	right	right	0	1	266.011	accuracy
1	24	11	13	0.458333	-1.12553	0.194144	0.065655	left	left	0	1	1133.81	accuracy
1	17	37	20	0.459459	1.12199	-0.235274	-0.0863539	right	right	0	1	976.733	accuracy
1	26	12	14	0.461538	-1.11548	-0.64483	-0.121265	left	left	0	1	387.497	accuracy
1	18	39	21	0.461538	1.11548	-0.251656	-0.139063	right	right	0	1	740.439	accuracy
1	28	13	15	0.464286	-1.10692	0.187747	0.186298	left	left	0	1	789.936	accuracy
1	16	35	19	0.457143	1.12928	-0.249214	-0.217539	left	right	1	0	350.324	accuracy
1	24	11	13	0.458333	-1.12553	-0.56151	-0.223242	left	left	0	1	221.031	accuracy
1	14	30	16	0.466667	1.09954	-0.268648	-0.101294	right	right	0	1	1090.62	accuracy
1	32	15	17	0.46875	-1.09311	-0.501484	-0.10051	right	left	1	0	1013.54	accuracy
1	16	34	18	0.470588	1.08746	-0.246223	-0.110878	right	right	0	1	715.01	accuracy
1	36	17	19	0.472222	-1.08246	0.254172	0.292101	right	left	1	0	816.691	accuracy
1	18	38	20	0.473684	1.078	-0.261169	-0.107137	right	right	0	1	527.576	accuracy
1	30	14	16	0.466667	-1.09954	0.22996	0.255362	left	left	0	1	900.902	accuracy
1	15	32	17	0.46875	1.09311	-0.240135	-0.223908	left	right	1	0	811.5	accuracy
1	34	16	18	0.470588	-1.08746	0.213001	0.079802	left	left	0	1	968.757	accuracy
1	19	40	21	0.475	1.074	-0.216454	-0.102652	right	right	0	1	251.543	accuracy
1	21	10	11	0.47619	-1.07039	0.249873	0.164316	left	left	0	1	582.644	accuracy
1	11	23	12	0.478261	1.06413	-0.235766	-0.137679	right	right	0	1	1309.84	accuracy
1	25	12	13	0.48	-1.05889	-0.552264	-0.222031	left	left	0	1	436.105	accuracy
1	13	27	14	0.481481	1.05445	-0.194776	-0.170687	right	right	0	1	247.9	accuracy
1	29	14	15	0.482759	-1.05063	0.230198	0.190995	left	left	0	1	259.27	accuracy
1	15	31	16	0.483871	1.04731	0.503365	0.0875347	left	right	1	0	250.931	accuracy
1	33	16	17	0.484848	-1.04439	-0.511678	-0.0505334	left	left	0	1	878.703	accuracy
1	17	35	18	0.485714	1.04182	-0.226498	-0.066115	right	right	0	1	630.991	accuracy
1	37	18	19	0.486486	-1.03953	-0.592109	-0.127483	right	left	1	0	883.817	accuracy
1	19	39	20	0.487179	1.03747	-0.228302	-0.266385	left	right	1	0	907.055	accuracy
1	35	17	18	0.485714	-1.04182	0.235668	0.222444	left	left	0	1	778.886	accuracy
1	18	37	19	0.486486	1.03953	0.542564	0.203358	right	right	0	1	861.389	accuracy
1	39	19	20	0.487179	-1.03747	0.265886	0.288544	left	left	0	1	152.205	accuracy
1	17	35	18	0.485714	1.04182	0.567361	0.0888556	left	right	1	0	332.554	accuracy
1	37	18	19	0.486486	-1.03953	0.258975	0.156247	left	left	0	1	259.167	accuracy
1	10	20	10	0.5	1	0.558404	0.189023	right	right	0	1	1075.53	accuracy
1	22	11	11	0.5	-1	0.254356	0.14064	left	left	0	1	533.446	accuracy
1	12	24	12	0.5	1	-0.228232	-0.159223	right	right	0	1	896.602	accuracy
1	26	13	13	0.5	-1	0.228127	0.209668	left	left	0	1	362.547	accuracy
1	17	34	17	0.5	1	0.522321	0.0717196	left	right	1	0	290.372	accuracy
1	36	18	18	0.5	-1	0.233557	0.100037	left	left	0	1	218.311	accuracy
1	19	38	19	0.5	1	-0.19844	-0.103731	right	right	0	1	188.326	accuracy
1	40	20	20	0.5	-1	0.228968	0.227055	left	left	0	1	392.996	accuracy
1	20	39	19	0.512821	0.963474	-0.213878	-0.0951572	right	right	0	1	572.865	accuracy
1	37	19	18	0.513514	-0.961526	-0.541175	-0.159334	left	left	0	1	747.197	accuracy
1	18	35	17	0.514286	0.959358	0.480518	0.207322	right	right	0	1	923.536	accuracy
1	39	20	19	0.512821	-0.963474	-0.498403	-0.0654319	right	left	1	0	797.065	accuracy
1	19	37	18	0.513514	0.961526	-0.276753	-0.233123	left	right	1	0	388.913	accuracy
1	35	18	17	0.514286	-0.959358	-0.509539	-0.0601322	left	left	0	1	459.578	accuracy
1	20	39	19	0.512821	0.963474	0.55099	0.235803	right	right	0	1	172.345	accuracy
1	37	19	18	0.513514	-0.961526	-0.545484	-0.11558	left	left	0	1	845.923	accuracy
1	17	33	16	0.515152	0.956931	-0.222256	-0.255473	left	right	1	0	1202.16	accuracy
1	31	16	15	0.516129	-0.954196	-0.473281	-0.106737	right	left	1	0	1067.95	accuracy
1	15	29	14	0.517241	0.95109	-0.223517	-0.242568	left	right	1	0	610.566	accuracy
1	27	14	13	0.518519	-0.947533	0.234924	0.2821	right	left	1	0	938.71	accuracy
1	13	25	12	0.52	0.943416	0.540177	0.176176	right	right	0	1	219.67	accuracy
1	23	12	11	0.521739	-0.938599	0.247727	0.127695	left	left	0	1	967.625	accuracy
1	11	21	10	0.52381	0.932886	-0.259079	-0.135994	right	right	0	1	115.529	accuracy
1	33	17	16	0.515152	-0.956931	0.228795	0.118594	left	left	0	1	238.873	accuracy
1	21	40	19	0.525	0.929611	-0.231146	-0.209658	right	right	0	1	391.733	accuracy
1	19	10	9	0.526316	-0.925999	-0.494636	-0.235334	left	left	0	1	741.343	accuracy
1	20	38	18	0.526316	0.925999	0.483132	0.130921	right	right	0	1	777.706	accuracy
1	36	19	17	0.527778	-0.921997	0.25625	0.129305	left	left	0	1	778.192	accuracy
1	18	34	16	0.529412	0.917538	-0.238362	-0.115707	right	right	0	1	852.625	accuracy
1	32	17	15	0.53125	-0.912537	0.269183	0.256526	left	left	0	1	613.652	accuracy
1	16	30	14	0.533333	0.906891	-0.208565	-0.2821	left	right	1	0	411.928	accuracy
1	40	21	19	0.525	-0.929611	-0.494363	-0.19566	left	left	0	1	1178.51	accuracy
1	15	28	13	0.535714	0.900464	0.527919	0.214575	right	right	0	1	220.316	accuracy
1	26	14	12	0.538462	-0.893085	-0.544177	-0.198687	right	left	1	0	320.546	accuracy
1	21	39	18	0.538462	0.893085	-0.226139	-0.0775529	right	right	0	1	237.525	accuracy
1	37	20	17	0.540541	-0.887525	-0.481018	-0.0819107	left	left	0	1	292.879	accuracy
1	13	24	11	0.541667	0.884523	0.515411	0.184363	right	right	0	1	257.541	accuracy
1	35	19	16	0.542857	-0.881356	-0.521037	-0.0599704	left	left	0	1	243.688	accuracy
1	15	28	13	0.535714	0.900464	0.567567	0.218095	right	right	0	1	197.676	accuracy
1	26	14	12	0.538462	-0.893085	-0.518239	-0.0715106	right	left	1	0	1208.34	accuracy
1	12	22	10	0.545455	0.874469	0.499498	0.147871	right	right	0	1	904.147	accuracy
1	33	18	15	0.545455	-0.874469	-0.498475	-0.070418	right	left	1	0	282.024	accuracy
1	17	31	14	0.548387	0.866733	0.540583	0.217577	right	right	0	1	771.568	accuracy
1	20	11	9	0.55	-0.862496	0.276033	0.182877	left	left	0	1	285.065	accuracy
1	22	40	18	0.55	0.862496	-0.224421	-0.160152	right	right	0	1	1364.11	accuracy
1	29	16	13	0.551724	-0.857981	-0.496876	-0.147676	left	left	0	1	951.942	accuracy
1	21	38	17	0.552632	0.85561	0.548605	0.214292	right	right	0	1	855.537	accuracy
1	22	12	10	0.545455	-0.874469	-0.495904	-0.217403	left	left	0	1	247.63	accuracy
1	10	18	8	0.555556	0.847997	0.418656	0.104108	left	right	1	0	736.22	accuracy
1	27	15	12	0.555556	-0.847997	0.31052	0.273654	right	left	1	0	887.657	accuracy
1	20	36	16	0.555556	0.847997	0.534457	0.24178	right	right	0	1	260.191	accuracy
1	34	19	15	0.558824	-0.839535	-0.422092	-0.0707397	right	left	1	0	423.187	accuracy
1	14	25	11	0.56	0.836501	0.584994	0.146751	right	right	0	1	296.958	accuracy
1	32	18	14	0.5625	-0.830075	-0.47559	-0.0856688	left	left	0	1	326.612	accuracy
1	22	39	17	0.564103	0.825971	-0.238238	-0.111039	right	right	0	1	618.442	accuracy
1	18	10	8	0.555556	-0.847997	-0.612038	-0.188366	left	left	0	1	771.728	accuracy
1	13	23	10	0.565217	0.823122	-0.2369	-0.0767832	right	right	0	1	697.706	accuracy
1	30	17	13	0.566667	-0.819428	-0.524493	-0.118186	left	left	0	1	812.898	accuracy
1	21	37	16	0.567568	0.817136	0.484407	0.184284	right	right	0	1	738.215	accuracy
1	21	12	9	0.571429	-0.807355	0.252697	0.216545	left	left	0	1	145.96	accuracy
1	16	28	12	0.571429	0.807355	-0.273542	-0.194547	left	right	1	0	365.011	accuracy
1	35	20	15	0.571429	-0.807355	0.258171	0.193962	right	left	1	0	369.066	accuracy
1	13	23	10	0.565217	0.823122	0.575111	0.240193	right	right	0	1	933.092	accuracy
1	30	17	13	0.566667	-0.819428	-0.512686	-0.129794	left	left	0	1	194.756	accuracy
1	23	40	17	0.575	0.798366	0.447109	0.105292	right	right	0	1	267.63	accuracy
1	33	19	14	0.575758	-0.796467	0.233455	0.0896647	left	left	0	1	873.44	accuracy
1	15	26	11	0.576923	0.793549	0.527148	0.159414	right	right	0	1	834.019	accuracy
1	19	11	8	0.578947	-0.788496	-0.590949	-0.396877	left	left	0	1	911.733	accuracy
1	22	38	16	0.578947	0.788496	-0.273171	-0.230035	right	right	0	1	145.73	accuracy
1	31	18	13	0.580645	-0.784271	0.311931	0.139362	left	left	0	1	352.441	accuracy
1	14	24	10	0.583333	0.777608	0.498401	0.0883607	right	right	0	1	186.386	accuracy
1	36	21	15	0.583333	-0.777608	0.253005	0.180401	right	left	1	0	352.912	accuracy
1	17	29	12	0.586207	0.770518	0.499552	0.0708571	left	right	1	0	766.818	accuracy
1	17	10	7	0.588235	-0.765535	-0.605551	-0.308229	left	left	0	1	931.208	accuracy
1	20	34	14	0.588235	0.765535	-0.212491	-0.102381	right	right	0	1	220.741	accuracy
1	39	23	16	0.589744	-0.76184	0.227232	0.0890969	left	left	0	1	137.122	accuracy
1	13	22	9	0.590909	0.758992	-0.27492	-0.216334	left	right	1	0	546.279	accuracy
1	27	16	11	0.592593	-0.754888	-0.499405	-0.165429	left	left	0	1	190.614	accuracy
1	19	32	13	0.59375	0.752072	0.494316	0.0955799	left	right	1	0	398.429	accuracy
1	37	22	15	0.594595	-0.750022	0.268101	0.193479	left	left	0	1	834.509	accuracy
1	12	20	8	0.6	0.736966	0.606642	0.153528	left	right	1	0	161.464	accuracy
1	25	15	10	0.6	-0.736966	-0.534412	-0.23984	left	left	0	1	965.98	accuracy
1	18	30	12	0.6	0.736966	-0.244533	-0.132841	right	right	0	1	836.124	accuracy
1	35	21	14	0.6	-0.736966	0.243195	0.0829847	left	left	0	1	227.612	accuracy
1	24	40	16	0.6	0.736966	-0.269474	-0.104293	right	right	0	1	919.937	accuracy
1	20	12	8	0.6	-0.736966	0.328292	0.0959419	left	left	0	1	648.559	accuracy
1	15	25	10	0.6	0.736966	-0.287465	-0.219318	left	right	1	0	260.96	accuracy
1	30	18	12	0.6	-0.736966	0.29504	0.193984	left	left	0	1	856.246	accuracy
1	23	38	15	0.605263	0.724366	-0.288477	-0.200638	left	right	1	0	461.865	accuracy
1	33	20	13	0.606061	-0.722466	0.259633	0.115855	left	left	0	1	163.091	accuracy
1	17	28	11	0.607143	0.719892	-0.306954	-0.157144	right	right	0	1	750.981	accuracy
1	23	14	9	0.608696	-0.716207	0.286528	0.227781	left	left	0	1	212.707	accuracy
1	11	18	7	0.611111	0.710493	0.494333	0.125324	right	right	0	1	169.415	accuracy
1	36	22	14	0.611111	-0.710493	-0.497151	-0.219144	left	left	0	1	236.406	accuracy
1	19	31	12	0.612903	0.706269	-0.268594	-0.213169	left	right	1	0	169.317	accuracy
1	38	23	15	0.605263	-0.724366	-0.493368	-0.199431	left	left	0	1	295.891	accuracy
1	16	26	10	0.615385	0.70044	0.511709	0.101814	left	right	1	0	757.565	accuracy
1	39	24	15	0.615385	-0.70044	0.246063	0.110021	left	left	0	1	1016.7	accuracy
1	21	34	13	0.617647	0.695145	0.518393	0.188413	right	right	0	1	731.247	accuracy
1	21	13	8	0.619048	-0.691878	-0.526434	-0.0720159	left	left	0	1	610.36	accuracy
1	18	29	11	0.62069	0.688056	0.475995	0.107353	left	right	1	0	246.752	accuracy
1	37	23	14	0.621622	-0.685891	-0.52146	-0.0953378	left	left	0	1	226.384	accuracy
1	16	26	10	0.615385	0.70044	0.460766	0.142755	right	right	0	1	326.753	accuracy
1	39	24	15	0.615385	-0.70044	-0.480928	-0.0898974	right	left	1	0	933.619	accuracy
1	10	16	6	0.625	0.678072	0.39892	0.135514	left	right	1	0	1026.88	accuracy
1	24	15	9	0.625	-0.678072	0.318658	0.120579	left	left	0	1	673.784	accuracy
1	20	32	12	0.625	0.678072	-0.262093	-0.138622	right	right	0	1	199.176	accuracy
1	40	25	15	0.625	-0.678072	-0.466027	-0.18627	left	left	0	1	1002.03	accuracy
1	22	35	13	0.628571	0.669851	0.51754	0.0889391	right	right	0	1	735.598	accuracy
1	27	17	10	0.62963	-0.667425	0.333261	0.14209	left	left	0	1	806.265	accuracy
1	12	19	7	0.631579	0.662965	-0.233377	-0.0453058	right	right	0	1	236.337	accuracy
1	38	24	14	0.631579	-0.662965	-0.557174	-0.225982	left	left	0	1	1260.95	accuracy
1	14	22	8	0.636364	0.652077	-0.371351	-0.186082	right	right	0	1	739.763	accuracy
1	33	21	12	0.636364	-0.652077	0.301008	0.129032	left	left	0	1	257.064	accuracy
1	23	36	13	0.638889	0.646363	-0.232428	-0.236839	right	right	0	1	248.672	accuracy
1	25	16	9	0.64	-0.643856	0.303936	0.132323	left	left	0	1	556.583	accuracy
1	25	39	14	0.641026	0.641546	0.481741	0.235201	right	right	0	1	364.417	accuracy
1	28	18	10	0.642857	-0.63743	0.299052	0.199794	right	left	1	0	157.517	accuracy
1	14	22	8	0.636364	0.652077	0.51495	0.210472	right	right	0	1	261.403	accuracy
1	33	21	12	0.636364	-0.652077	0.312873	0.220456	right	left	1	0	455.971	accuracy
1	20	31	11	0.645161	0.632268	-0.275323	-0.208903	right	right	0	1	234.003	accuracy
1	17	11	6	0.647059	-0.628031	-0.559507	-0.153224	left	left	0	1	1003.2	accuracy
1	22	34	12	0.647059	0.628031	-0.260078	-0.129615	right	right	0	1	472.376	accuracy
1	37	24	13	0.648649	-0.624491	-0.444652	-0.200426	left	left	0	1	158.554	accuracy
1	13	20	7	0.65	0.621488	0.483157	0.141633	right	right	0	1	69.5609	accuracy
1	40	26	14	0.65	-0.621488	0.27779	0.216905	right	left	1	0	867.971	accuracy
1	15	23	8	0.652174	0.616671	0.501979	0.128854	left	right	1	0	652.929	accuracy
1	26	17	9	0.653846	-0.612977	0.268657	0.193521	right	left	1	0	454.473	accuracy
1	19	29	10	0.655172	0.610053	-0.239276	-0.193798	left	right	1	0	703.322	accuracy
1	32	21	11	0.65625	-0.607683	-0.504304	-0.0811512	right	left	1	0	345.559	accuracy
1	23	35	12	0.657143	0.605721	-0.27673	-0.147292	right	right	0	1	743.378	accuracy
1	38	25	13	0.657895	-0.604071	0.268128	0.248561	left	left	0	1	323.785	accuracy
1	19	29	10	0.655172	0.610053	0.518267	0.231518	right	right	0	1	151.571	accuracy
1	32	21	11	0.65625	-0.607683	0.223169	0.0487876	left	left	0	1	225.013	accuracy
1	23	35	12	0.657143	0.605721	-0.276337	-0.199756	left	right	1	0	150.385	accuracy
1	38	25	13	0.657895	-0.604071	0.262908	0.204584	right	left	1	0	418.856	accuracy
1	10	15	5	0.666667	0.584963	0.467271	0.236571	right	right	0	1	494.093	accuracy
1	18	12	6	0.666667	-0.584963	0.222297	0.143082	right	left	1	0	378.71	accuracy
1	14	21	7	0.666667	0.584963	0.473147	0.147527	right	right	0	1	450.61	accuracy
1	24	16	8	0.666667	-0.584963	0.255253	0.204584	left	left	0	1	465.082	accuracy
1	18	27	9	0.666667	0.584963	0.482226	0.204294	right	right	0	1	842.889	accuracy
1	30	20	10	0.666667	-0.584963	0.255485	0.221296	right	left	1	0	722.876	accuracy
1	22	33	11	0.666667	0.584963	-0.250887	-0.190417	right	right	0	1	227.9	accuracy
1	36	24	12	0.666667	-0.584963	-0.480192	-0.219423	left	left	0	1	885.902	accuracy
1	27	40	13	0.675	0.567041	0.462622	0.205577	right	right	0	1	447.18	accuracy
1	37	25	12	0.675676	-0.565597	0.263697	0.0776958	right	left	1	0	230.958	accuracy
1	23	34	11	0.676471	0.563901	0.529168	0.125063	left	right	1	0	819.097	accuracy
1	31	21	10	0.677419	-0.561879	0.248652	0.20766	right	left	1	0	172.942	accuracy
1	19	28	9	0.678571	0.559427	0.420211	0.0708912	left	right	1	0	863.399	accuracy
1	25	17	8	0.68	-0.556393	0.334349	0.143818	left	left	0	1	274.434	accuracy
1	15	22	7	0.681818	0.552541	0.483388	0.0900155	left	right	1	0	382.06	accuracy
1	19	13	6	0.684211	-0.547488	-0.510534	-0.12813	left	left	0	1	777.263	accuracy
1	24	35	11	0.685714	0.544321	0.40824	0.201391	right	right	0	1	203.76	accuracy
1	16	11	5	0.6875	-0.540568	-0.477049	-0.18612	left	left	0	1	246.543	accuracy
1	22	32	10	0.6875	0.540568	0.443771	0.199824	right	right	0	1	942.736	accuracy
1	29	20	9	0.689655	-0.536053	-0.521483	-0.118242	left	left	0	1	935.645	accuracy
1	18	26	8	0.692308	0.530515	0.492684	0.243345	left	right	1	0	462.461	accuracy
1	39	27	12	0.692308	-0.530515	0.279521	0.0870274	left	left	0	1	941.798	accuracy
1	25	36	11	0.694444	0.526069	0.440918	0.0908679	left	right	1	0	428.718	accuracy
1	35	24	11	0.685714	-0.544321	-0.507976	-0.102581	left	left	0	1	149.579	accuracy
1	16	23	7	0.695652	0.523562	0.446651	0.242884	right	right	0	1	708.644	accuracy
1	33	23	10	0.69697	-0.520832	-0.469325	-0.115193	left	left	0	1	659.026	accuracy
1	14	20	6	0.7	0.514573	-0.281071	-0.240756	left	right	1	0	264.783	accuracy
1	30	21	9	0.7	-0.514573	-0.546571	-0.205032	left	left	0	1	845.043	accuracy
1	28	40	12	0.7	0.514573	0.490573	0.11059	left	right	1	0	966.757	accuracy
1	37	26	11	0.702703	-0.509014	0.291371	0.113624	left	left	0	1	146.168	accuracy
1	19	27	8	0.703704	0.50696	-0.31774	-0.243888	left	right	1	0	721.836	accuracy
1	23	16	7	0.695652	-0.523562	0.277758	0.178019	right	left	1	0	353.8	accuracy
1	12	17	5	0.705882	0.5025	0.475056	0.226527	right	right	0	1	326.67	accuracy
1	34	24	10	0.705882	-0.5025	0.315995	0.0965137	left	left	0	1	731.83	accuracy
1	17	24	7	0.708333	0.4975	-0.288462	-0.134505	right	right	0	1	1094.8	accuracy
1	31	22	9	0.709677	-0.494765	0.290988	0.190946	right	left	1	0	289.274	accuracy
1	27	38	11	0.710526	0.49304	0.528352	0.220237	right	right	0	1	368.833	accuracy
1	14	10	4	0.714286	-0.485427	0.30792	0.17	left	left	0	1	458.774	accuracy
1	15	21	6	0.714286	0.485427	-0.214622	-0.151484	left	right	1	0	1147.67	accuracy
1	28	20	8	0.714286	-0.485427	-0.542094	-0.0967615	left	left	0	1	175.082	accuracy
1	28	39	11	0.717949	0.478047	0.459127	0.209373	right	right	0	1	772.808	accuracy
1	32	23	9	0.71875	-0.476438	0.251796	0.0587964	left	left	0	1	754.088	accuracy
1	18	25	7	0.72	0.473931	-0.275894	-0.179946	left	right	1	0	756.085	accuracy
1	18	13	5	0.722222	-0.469485	-0.461441	-0.046365	right	left	1	0	647.771	accuracy
1	26	36	10	0.722222	0.469485	0.521861	0.246918	right	right	0	1	695.372	accuracy
1	29	21	8	0.724138	-0.465664	0.288584	0.0740669	left	left	0	1	1057.4	accuracy
1	28	39	11	0.717949	0.478047	-0.229632	-0.107373	right	right	0	1	914.445	accuracy
1	32	23	9	0.71875	-0.476438	0.298562	0.0970954	left	left	0	1	726.852	accuracy
1	29	40	11	0.725	0.463947	0.450533	0.167882	right	right	0	1	402.673	accuracy
1	22	16	6	0.727273	-0.459432	0.260404	0.194308	right	left	1	0	151.923	accuracy
1	24	33	9	0.727273	0.459432	0.498528	0.244378	left	right	1	0	143.655	accuracy
1	37	27	10	0.72973	-0.454566	0.25279	0.0955879	left	left	0	1	542.626	accuracy
1	19	26	7	0.730769	0.452512	-0.247383	-0.0707073	right	right	0	1	725.35	accuracy
1	15	11	4	0.733333	-0.447459	0.281006	0.14247	left	left	0	1	780.479	accuracy
1	22	30	8	0.733333	0.447459	0.501763	0.0955153	left	right	1	0	605.509	accuracy
1	40	29	11	0.725	-0.463947	0.293236	0.217364	right	left	1	0	333.756	accuracy
1	25	34	9	0.735294	0.443607	-0.277806	-0.129284	right	right	0	1	741.445	accuracy
1	19	14	5	0.736842	-0.440573	0.227615	0.164438	right	left	1	0	923.328	accuracy
1	28	38	10	0.736842	0.440573	0.468454	0.075238	left	right	1	0	1013.6	accuracy
1	23	17	6	0.73913	-0.436099	-0.497453	-0.109123	left	left	0	1	649.015	accuracy
1	20	27	7	0.740741	0.432959	-0.271002	-0.125601	right	right	0	1	682.74	accuracy
1	31	23	8	0.741935	-0.430634	0.254459	0.263173	right	left	1	0	242.842	accuracy
1	26	35	9	0.742857	0.428843	0.503984	0.126971	right	right	0	1	536.164	accuracy
1	39	29	10	0.74359	-0.427421	-0.466279	-0.133983	left	left	0	1	221.368	accuracy
1	12	16	4	0.75	0.415037	0.50035	0.240733	right	right	0	1	979.386	accuracy
1	20	15	5	0.75	-0.415037	-0.583111	-0.273106	left	left	0	1	756.244	accuracy
1	18	24	6	0.75	0.415037	0.496806	0.225416	right	right	0	1	298.058	accuracy
1	28	21	7	0.75	-0.415037	-0.412294	-0.0862414	right	left	1	0	863.819	accuracy
1	24	32	8	0.75	0.415037	0.519316	0.168384	right	right	0	1	474.883	accuracy
1	36	27	9	0.75	-0.415037	-0.470944	-0.0640216	right	left	1	0	360.484	accuracy
1	30	40	10	0.75	0.415037	-0.268784	-0.185885	left	right	1	0	894.821	accuracy
1	16	12	4	0.75	-0.415037	-0.483463	-0.115804	right	left	1	0	948.307	accuracy
1	28	37	9	0.756757	0.402098	-0.314081	-0.234743	left	right	1	0	336.998	accuracy
1	33	25	8	0.757576	-0.400538	-0.513224	-0.199132	left	left	0	1	215.172	accuracy
1	22	29	7	0.758621	0.398549	0.518348	0.223042	right	right	0	1	252.166	accuracy
1	25	19	6	0.76	-0.395929	0.313674	0.0896826	left	left	0	1	338.155	accuracy
1	16	21	5	0.761905	0.392317	-0.234256	-0.0818606	right	right	0	1	752.219	accuracy
1	38	29	9	0.763158	-0.389947	0.2755	0.229986	right	left	1	0	834.522	accuracy
1	13	17	4	0.764706	0.387023	0.434334	0.217572	right	right	0	1	922.603	accuracy
1	34	26	8	0.764706	-0.387023	-0.46245	-0.230162	left	left	0	1	600.73	accuracy
1	23	30	7	0.766667	0.383329	-0.303583	-0.200764	left	right	1	0	363.995	accuracy
1	13	10	3	0.769231	-0.378512	0.304316	0.0758228	left	left	0	1	262.992	accuracy
1	20	26	6	0.769231	0.378512	-0.270569	-0.136596	right	right	0	1	698.448	accuracy
1	39	30	9	0.769231	-0.378512	-0.47703	-0.111894	right	left	1	0	1172.81	accuracy
1	27	35	8	0.771429	0.374396	0.46059	0.124603	left	right	1	0	380.5	accuracy
1	22	17	5	0.772727	-0.371969	0.224572	0.175758	right	left	1	0	866.105	accuracy
1	24	31	7	0.774194	0.369234	-0.249403	-0.186141	left	right	1	0	906.339	accuracy
1	30	23	7	0.766667	-0.383329	-0.511121	-0.270125	left	left	0	1	206.458	accuracy
1	31	40	9	0.775	0.367732	0.46139	0.110307	left	right	1	0	768.232	accuracy
1	18	14	4	0.777778	-0.36257	-0.457044	-0.215842	left	left	0	1	769.161	accuracy
1	21	27	6	0.777778	0.36257	-0.292219	-0.140077	left	right	1	0	745.008	accuracy
1	36	28	8	0.777778	-0.36257	-0.476914	-0.085238	right	left	1	0	196.207	accuracy
1	25	32	7	0.78125	0.356144	-0.245057	-0.0767535	right	right	0	1	210.703	accuracy
1	23	18	5	0.782609	-0.353637	-0.53043	-0.257219	left	left	0	1	758.588	accuracy
1	29	37	8	0.783784	0.351472	-0.268396	-0.0958189	left	right	1	0	145.596	accuracy
1	40	31	9	0.775	-0.367732	0.276162	0.193456	left	left	0	1	729.195	accuracy
1	11	14	3	0.785714	0.347923	-0.244521	-0.0998221	right	right	0	1	264.664	accuracy
1	28	22	6	0.785714	-0.347923	-0.480845	-0.126665	right	left	1	0	699.403	accuracy
1	26	33	7	0.787879	0.343954	-0.278715	-0.225375	left	right	1	0	345.79	accuracy
1	19	15	4	0.789474	-0.341037	-0.446468	-0.297256	left	left	0	1	510.493	accuracy
1	30	38	8	0.789474	0.341037	-0.241855	-0.179354	left	right	1	0	331.647	accuracy
1	24	19	5	0.791667	-0.337035	0.300402	0.217513	right	left	1	0	827.3	accuracy
1	23	29	6	0.793103	0.334419	-0.280479	-0.156602	left	right	1	0	198.388	accuracy
1	34	27	7	0.794118	-0.332575	0.302133	0.0828658	left	left	0	1	258.952	accuracy
1	12	15	3	0.8	0.321928	0.461622	0.152057	right	right	0	1	330.496	accuracy
1	20	16	4	0.8	-0.321928	0.326125	0.232608	left	left	0	1	1132.64	accuracy
1	20	25	5	0.8	0.321928	-0.279004	-0.0747967	right	right	0	1	224.607	accuracy
1	30	24	6	0.8	-0.321928	-0.462135	-0.0941927	right	left	1	0	822.302	accuracy
1	28	35	7	0.8	0.321928	-0.285554	-0.189503	left	right	1	0	773.371	accuracy
1	40	32	8	0.8	-0.321928	0.275092	0.103345	left	left	0	1	921.422	accuracy
1	12	15	3	0.8	0.321928	0.437262	0.132585	left	right	1	0	707.64	accuracy
1	20	16	4	0.8	-0.321928	-0.459341	-0.239053	left	left	0	1	922.282	accuracy
1	29	36	7	0.805556	0.311944	-0.261844	-0.0851596	right	right	0	1	756.667	accuracy
1	31	25	6	0.806452	-0.31034	-0.434988	-0.104877	left	left	0	1	793.845	accuracy
1	21	26	5	0.807692	0.308122	0.468112	0.226401	right	right	0	1	218.427	accuracy
1	21	17	4	0.809524	-0.304855	-0.464068	-0.212598	left	left	0	1	665.37	accuracy
1	30	37	7	0.810811	0.302563	-0.327296	-0.090998	right	right	0	1	795.724	accuracy
1	16	13	3	0.8125	-0.29956	-0.480195	-0.0915582	right	left	1	0	535.534	accuracy
1	26	32	6	0.8125	0.29956	-0.286541	-0.0754623	right	right	0	1	380.27	accuracy
1	27	22	5	0.814815	-0.295456	0.24774	0.200608	left	left	0	1	215.843	accuracy
1	31	38	7	0.815789	0.293731	0.442278	0.0881678	left	right	1	0	381.249	accuracy
1	22	18	4	0.818182	-0.289507	-0.558352	-0.144546	left	left	0	1	178.254	accuracy
1	27	33	6	0.818182	0.289507	-0.261092	-0.112092	right	right	0	1	1085.86	accuracy
1	39	32	7	0.820513	-0.285402	-0.493392	-0.25771	left	left	0	1	745.82	accuracy
1	23	28	5	0.821429	0.283793	-0.303429	-0.178164	left	right	1	0	1005.83	accuracy
1	17	14	3	0.823529	-0.280108	0.271645	0.102122	left	left	0	1	195.557	accuracy
1	28	34	6	0.823529	0.280108	-0.285568	-0.0556578	right	right	0	1	672.798	accuracy
1	38	31	7	0.815789	-0.293731	0.316302	0.0610651	left	left	0	1	178.978	accuracy
1	33	40	7	0.825	0.277534	0.450788	0.102859	left	right	1	0	223.586	accuracy
1	23	19	4	0.826087	-0.275634	0.260798	0.152147	left	left	0	1	420.82	accuracy
1	24	29	5	0.827586	0.273018	0.48242	0.110236	left	right	1	0	283.516	accuracy
1	35	29	6	0.828571	-0.271302	-0.425738	-0.208057	left	left	0	1	740.603	accuracy
1	10	12	2	0.833333	0.263034	-0.261935	-0.0832604	left	right	1	0	350.454	accuracy
1	18	15	3	0.833333	-0.263034	0.33973	0.272933	right	left	1	0	664.107	accuracy
1	20	24	4	0.833333	0.263034	-0.242381	0.00388846	right	right	0	1	1138.57	accuracy
1	30	25	5	0.833333	-0.263034	0.265799	0.111121	left	left	0	1	670.473	accuracy
1	31	37	6	0.837838	0.255257	-0.280291	-0.0813197	right	right	0	1	419.014	accuracy
1	31	26	5	0.83871	-0.253757	0.306749	0.229736	left	left	0	1	708.568	accuracy
1	21	25	4	0.84	0.251539	0.488668	0.230739	left	right	1	0	216.615	accuracy
1	19	16	3	0.842105	-0.247928	0.300865	0.138879	right	left	1	0	646.159	accuracy
1	32	38	6	0.842105	0.247928	-0.307793	-0.0820807	right	right	0	1	1009.16	accuracy
1	32	27	5	0.84375	-0.245112	0.301936	0.195066	right	left	1	0	131.995	accuracy
1	31	37	6	0.837838	0.255257	0.444966	0.20388	right	right	0	1	408.384	accuracy
1	31	26	5	0.83871	-0.253757	-0.504498	-0.222043	left	left	0	1	963.932	accuracy
1	11	13	2	0.846154	0.241008	0.520198	0.145571	left	right	1	0	357.924	accuracy
1	26	22	4	0.846154	-0.241008	-0.504663	-0.221073	left	left	0	1	440.234	accuracy
1	33	39	6	0.846154	0.241008	0.471657	0.227845	right	right	0	1	238.511	accuracy
1	33	28	5	0.848485	-0.237039	0.298319	0.0993541	left	left	0	1	656.275	accuracy
1	17	20	3	0.85	0.234465	0.504337	0.253621	right	right	0	1	560.625	accuracy
1	40	34	6	0.85	-0.234465	0.264125	0.208801	right	left	1	0	680.084	accuracy
1	23	27	4	0.851852	0.231326	-0.310236	-0.0690566	right	right	0	1	770.428	accuracy
1	34	29	5	0.852941	-0.229482	-0.465926	-0.150971	right	left	1	0	605.594	accuracy
1	12	14	2	0.857143	0.222392	-0.331741	-0.206079	left	right	1	0	292.609	accuracy
1	21	18	3	0.857143	-0.222392	0.237673	0.158725	right	left	1	0	685.242	accuracy
1	24	28	4	0.857143	0.222392	-0.277443	-0.0692601	right	right	0	1	186.015	accuracy
1	35	30	5	0.857143	-0.222392	0.332627	0.234567	right	left	1	0	968.758	accuracy
1	31	36	5	0.861111	0.215729	-0.312649	-0.196254	left	right	1	0	847.432	accuracy
1	29	25	4	0.862069	-0.214125	0.328576	0.156205	left	left	0	1	983.506	accuracy
1	19	22	3	0.863636	0.211504	0.485043	0.247084	right	right	0	1	234.75	accuracy
1	37	32	5	0.864865	-0.209453	-0.4278	-0.138948	right	left	1	0	930.444	accuracy
1	13	15	2	0.866667	0.206451	0.49642	0.251329	right	right	0	1	257.153	accuracy
1	30	26	4	0.866667	-0.206451	-0.451779	-0.136494	right	left	1	0	812.674	accuracy
1	33	38	5	0.868421	0.203533	-0.316495	-0.227646	left	right	1	0	538.442	accuracy
1	23	20	3	0.869565	-0.201634	-0.488553	-0.122378	right	left	1	0	664.548	accuracy
1	27	31	4	0.870968	0.199309	0.457572	0.132134	left	right	1	0	746.44	accuracy
1	39	34	5	0.871795	-0.197939	-0.490548	-0.115176	right	left	1	0	326.607	accuracy
1	13	15	2	0.866667	0.206451	-0.313943	-0.077316	right	right	0	1	675.998	accuracy
1	30	26	4	0.866667	-0.206451	0.25717	0.221366	right	left	1	0	320.296	accuracy
1	14	16	2	0.875	0.192645	-0.38992	-0.037167	right	right	0	1	311.377	accuracy
1	24	21	3	0.875	-0.192645	-0.524813	-0.184386	left	left	0	1	1032.09	accuracy
1	28	32	4	0.875	0.192645	-0.301973	-0.102371	right	right	0	1	694.996	accuracy
1	40	35	5	0.875	-0.192645	0.30362	0.109872	left	left	0	1	878.214	accuracy
1	29	33	4	0.878788	0.186413	0.487398	0.240976	right	right	0	1	404.173	accuracy
1	25	22	3	0.88	-0.184425	-0.45013	-0.100734	right	left	1	0	658.647	accuracy
1	15	17	2	0.882353	0.180572	-0.286245	-0.206465	left	right	1	0	558.34	accuracy
1	34	30	4	0.882353	-0.180572	-0.456769	-0.098868	right	left	1	0	813.537	accuracy
1	31	35	4	0.885714	0.175087	0.45123	0.179247	left	right	1	0	177.456	accuracy
1	18	16	2	0.888889	-0.169925	-0.423094	-0.136481	right	left	1	0	227.924	accuracy
1	24	27	3	0.888889	0.169925	0.506206	0.232616	right	right	0	1	516.88	accuracy
1	36	32	4	0.888889	-0.169925	0.28787	0.156336	right	left	1	0	658.867	accuracy
1	33	37	4	0.891892	0.165059	-0.277681	-0.195673	left	right	1	0	260.648	accuracy
1	28	25	3	0.892857	-0.163499	0.31517	0.0819149	left	left	0	1	249.611	accuracy
1	17	19	2	0.894737	0.160465	0.404089	0.134328	left	right	1	0	336.804	accuracy
1	38	34	4	0.894737	-0.160465	-0.488833	-0.266271	left	left	0	1	697.385	accuracy
1	26	29	3	0.896552	0.157541	0.443445	0.231686	right	right	0	1	510.057	accuracy
1	39	35	4	0.897436	-0.156119	0.284301	0.209116	right	left	1	0	822.635	accuracy
1	18	20	2	0.9	0.152003	0.464257	0.105996	right	right	0	1	250.511	accuracy
1	30	27	3	0.9	-0.152003	-0.454852	-0.120022	right	left	1	0	106.837	accuracy
1	36	40	4	0.9	0.152003	-0.324868	-0.0854291	right	right	0	1	934.57	accuracy
1	31	28	3	0.903226	-0.146841	0.326402	0.186428	left	left	0	1	1155.75	accuracy
1	19	21	2	0.904762	0.14439	0.430223	0.231312	right	right	0	1	870.221	accuracy
1	29	26	3	0.896552	-0.157541	0.276673	0.179773	right	left	1	0	786.223	accuracy
1	29	32	3	0.90625	0.142019	0.524973	0.162022	left	right	1	0	801.054	accuracy
1	11	10	1	0.909091	-0.137504	0.336864	0.304887	right	left	1	0	736.813	accuracy
1	20	22	2	0.909091	0.137504	0.462453	0.241177	right	right	0	1	967.492	accuracy
1	33	30	3	0.909091	-0.137504	0.251841	0.192926	right	left	1	0	736.394	accuracy
1	31	34	3	0.911765	0.133267	-0.285702	-0.0882273	right	right	0	1	152.611	accuracy
1	23	21	2	0.913043	-0.131245	-0.488474	-0.238165	left	left	0	1	755.684	accuracy
1	32	35	3	0.914286	0.129283	-0.342258	-0.133039	right	right	0	1	570.605	accuracy
1	32	29	3	0.90625	-0.142019	0.306269	0.106319	left	left	0	1	216.747	accuracy
1	11	12	1	0.916667	0.125531	0.51829	0.141702	right	right	0	1	741.671	accuracy
1	24	22	2	0.916667	-0.125531	-0.465787	-0.147803	right	left	1	0	394.167	accuracy
1	33	36	3	0.916667	0.125531	-0.340624	-0.224163	left	right	1	0	931.572	accuracy
1	37	34	3	0.918919	-0.121991	0.267521	0.0931487	left	left	0	1	734.541	accuracy
1	23	25	2	0.92	0.120294	0.443393	0.214233	right	right	0	1	239.649	accuracy
1	38	35	3	0.921053	-0.118644	0.292956	0.0623236	left	left	0	1	816.123	accuracy
1	12	13	1	0.923077	0.115477	-0.390024	-0.18716	right	right	0	1	1256.63	accuracy
1	26	24	2	0.923077	-0.115477	-0.466772	-0.208836	left	left	0	1	295.595	accuracy
1	37	40	3	0.925	0.112475	0.458946	0.121818	left	right	1	0	212.936	accuracy
1	27	25	2	0.925926	-0.111031	0.29806	0.0804988	left	left	0	1	832.272	accuracy
1	13	14	1	0.928571	0.106915	0.562676	0.277088	right	right	0	1	948.87	accuracy
1	28	26	2	0.928571	-0.106915	0.240189	0.164998	right	left	1	0	1427.78	accuracy
1	27	29	2	0.931034	0.103093	-0.286972	-0.151434	left	right	1	0	887.842	accuracy
1	15	14	1	0.933333	-0.0995357	0.382955	0.217287	left	left	0	1	277.176	accuracy
1	28	30	2	0.933333	0.0995357	0.442419	0.283474	right	right	0	1	664.661	accuracy
1	40	37	3	0.925	-0.112475	0.287735	0.0816028	left	left	0	1	652.675	accuracy
1	29	31	2	0.935484	0.0962153	-0.3111	-0.0915642	left	right	1	0	216.367	accuracy
1	16	15	1	0.9375	-0.0931094	-0.477185	-0.115588	right	left	1	0	424	accuracy
1	30	32	2	0.9375	0.0931094	-0.279467	-0.0844928	right	right	0	1	480.576	accuracy
1	33	31	2	0.939394	-0.0901978	0.294938	0.0633544	left	left	0	1	170.758	accuracy
1	16	17	1	0.941176	0.0874628	-0.267275	-0.0611779	right	right	0	1	752.772	accuracy
1	34	32	2	0.941176	-0.0874628	0.260752	0.155501	right	left	1	0	168.816	accuracy
1	33	35	2	0.942857	0.0848889	-0.262096	-0.166796	left	right	1	0	669.697	accuracy
1	18	17	1	0.944444	-0.0824622	0.319006	0.156378	right	left	1	0	165.627	accuracy
1	18	40	22	0.45	1.152	0.57249	0.141905	right	right	0	1	977.711	combined
1	31	14	17	0.451613	-1.14684	0.209548	0.208256	left	left	0	1	1076.02	combined
1	10	22	12	0.454545	1.1375	0.549885	0.104851	left	right	1	0	896.93	combined
1	33	15	18	0.454545	-1.1375	-0.469103	-0.212936	left	left	0	1	933.503	combined
1	18	40	22	0.45	1.152	0.545341	0.0735026	right	right	0	1	826.045	combined
1	31	14	17	0.451613	-1.14684	-0.49884	-0.204742	left	left	0	1	598.76	combined
1	10	22	12	0.454545	1.1375	0.571473	0.261661	right	right	0	1	971.474	combined
1	33	15	18	0.454545	-1.1375	0.18839	0.0957338	left	left	0	1	740.395	combined
1	16	35	19	0.457143	1.12928	0.589484	0.0625579	right	right	0	1	977.284	combined
1	24	11	13	0.458333	-1.12553	0.194144	0.065655	left	left	0	1	970.057	combined
1	17	37	20	0.459459	1.12199	-0.235274	-0.0863539	right	right	0	1	923.034	combined
1	26	12	14	0.461538	-1.11548	-0.64483	-0.121265	left	left	0	1	762.136	combined
1	18	39	21	0.461538	1.11548	-0.251656	-0.139063	right	right	0	1	577.802	combined
1	28	13	15	0.464286	-1.10692	0.187747	0.186298	left	left	0	1	1078.49	combined
1	16	35	19	0.457143	1.12928	-0.249214	-0.217539	left	right	1	0	553.068	combined
1	24	11	13	0.458333	-1.12553	-0.56151	-0.223242	left	left	0	1	741.273	combined
1	14	30	16	0.466667	1.09954	-0.268648	-0.101294	right	right	0	1	930.992	combined
1	32	15	17	0.46875	-1.09311	-0.501484	-0.10051	left	left	0	1	700.356	combined
1	16	34	18	0.470588	1.08746	-0.246223	-0.110878	right	right	0	1	849.825	combined
1	36	17	19	0.472222	-1.08246	0.254172	0.292101	right	left	1	0	917.357	combined
1	18	38	20	0.473684	1.078	-0.261169	-0.107137	right	right	0	1	560.153	combined
1	30	14	16	0.466667	-1.09954	0.22996	0.255362	left	left	0	1	754.805	combined
1	15	32	17	0.46875	1.09311	-0.240135	-0.223908	right	right	0	1	766.69	combined
1	34	16	18	0.470588	-1.08746	0.213001	0.079802	left	left	0	1	830.916	combined
1	19	40	21	0.475	1.074	-0.216454	-0.102652	right	right	0	1	549.439	combined
1	21	10	11	0.47619	-1.07039	0.249873	0.164316	left	left	0	1	799.355	combined
1	11	23	12	0.478261	1.06413	-0.235766	-0.137679	right	right	0	1	786.256	combined
1	25	12	13	0.48	-1.05889	-0.552264	-0.222031	left	left	0	1	732.322	combined
1	13	27	14	0.481481	1.05445	-0.194776	-0.170687	right	right	0	1	733.136	combined
1	29	14	15	0.482759	-1.05063	0.230198	0.190995	left	left	0	1	776.318	combined
1	15	31	16	0.483871	1.04731	0.503365	0.0875347	right	right	0	1	882.845	combined
1	33	16	17	0.484848	-1.04439	-0.511678	-0.0505334	right	left	1	0	1007.45	combined
1	17	35	18	0.485714	1.04182	-0.226498	-0.066115	right	right	0	1	563.328	combined
1	37	18	19	0.486486	-1.03953	-0.592109	-0.127483	right	left	1	0	823.035	combined
1	19	39	20	0.487179	1.03747	-0.228302	-0.266385	left	right	1	0	529.019	combined
1	35	17	18	0.485714	-1.04182	0.235668	0.222444	right	left	1	0	731.358	combined
1	18	37	19	0.486486	1.03953	0.542564	0.203358	right	right	0	1	937.098	combined
1	39	19	20	0.487179	-1.03747	0.265886	0.288544	right	left	1	0	742.449	combined
1	17	35	18	0.485714	1.04182	0.567361	0.0888556	right	right	0	1	846.898	combined
1	37	18	19	0.486486	-1.03953	0.258975	0.156247	left	left	0	1	492.158	combined
1	10	20	10	0.5	1	0.558404	0.189023	right	right	0	1	879.101	combined
1	22	11	11	0.5	-1	0.254356	0.14064	left	left	0	1	790.52	combined
1	12	24	12	0.5	1	-0.228232	-0.159223	left	right	1	0	918.862	combined
1	26	13	13	0.5	-1	0.228127	0.209668	left	left	0	1	755.429	combined
1	17	34	17	0.5	1	0.522321	0.0717196	left	right	1	0	783.896	combined
1	36	18	18	0.5	-1	0.233557	0.100037	left	left	0	1	423.498	combined
1	19	38	19	0.5	1	-0.19844	-0.103731	right	right	0	1	744.974	combined
1	40	20	20	0.5	-1	0.228968	0.227055	right	left	1	0	810.225	combined
1	20	39	19	0.512821	0.963474	-0.213878	-0.0951572	right	right	0	1	1051.79	combined
1	37	19	18	0.513514	-0.961526	-0.541175	-0.159334	left	left	0	1	835.39	combined
1	18	35	17	0.514286	0.959358	0.480518	0.207322	right	right	0	1	963.927	combined
1	39	20	19	0.512821	-0.963474	-0.498403	-0.0654319	left	left	0	1	826.605	combined
1	19	37	18	0.513514	0.961526	-0.276753	-0.233123	right	right	0	1	819.987	combined
1	35	18	17	0.514286	-0.959358	-0.509539	-0.0601322	left	left	0	1	966.742	combined
1	20	39	19	0.512821	0.963474	0.55099	0.235803	right	right	0	1	1244.14	combined
1	37	19	18	0.513514	-0.961526	-0.545484	-0.11558	left	left	0	1	1445.87	combined
1	17	33	16	0.515152	0.956931	-0.222256	-0.255473	left	right	1	0	1004.11	combined
1	31	16	15	0.516129	-0.954196	-0.473281	-0.106737	left	left	0	1	1143.81	combined
1	15	29	14	0.517241	0.95109	-0.223517	-0.242568	right	right	0	1	1137.44	combined
1	27	14	13	0.518519	-0.947533	0.234924	0.2821	left	left	0	1	767.623	combined
1	13	25	12	0.52	0.943416	0.540177	0.176176	right	right	0	1	814.553	combined
1	23	12	11	0.521739	-0.938599	0.247727	0.127695	left	left	0	1	769.194	combined
1	11	21	10	0.52381	0.932886	-0.259079	-0.135994	right	right	0	1	1136.8	combined
1	33	17	16	0.515152	-0.956931	0.228795	0.118594	left	left	0	1	1065.06	combined
1	21	40	19	0.525	0.929611	-0.231146	-0.209658	left	right	1	0	813.715	combined
1	19	10	9	0.526316	-0.925999	-0.494636	-0.235334	left	left	0	1	495.737	combined
1	20	38	18	0.526316	0.925999	0.483132	0.130921	right	right	0	1	747.814	combined
1	36	19	17	0.527778	-0.921997	0.25625	0.129305	left	left	0	1	801.886	combined
1	18	34	16	0.529412	0.917538	-0.238362	-0.115707	right	right	0	1	831.793	combined
1	32	17	15	0.53125	-0.912537	0.269183	0.256526	left	left	0	1	623.427	combined
1	16	30	14	0.533333	0.906891	-0.208565	-0.2821	left	right	1	0	1099.39	combined
1	40	21	19	0.525	-0.929611	-0.494363	-0.19566	left	left	0	1	792.484	combined
1	15	28	13	0.535714	0.900464	0.527919	0.214575	right	right	0	1	465.78	combined
1	26	14	12	0.538462	-0.893085	-0.544177	-0.198687	left	left	0	1	917.347	combined
1	21	39	18	0.538462	0.893085	-0.226139	-0.0775529	right	right	0	1	860.932	combined
1	37	20	17	0.540541	-0.887525	-0.481018	-0.0819107	left	left	0	1	510.15	combined
1	13	24	11	0.541667	0.884523	0.515411	0.184363	right	right	0	1	1354.18	combined
1	35	19	16	0.542857	-0.881356	-0.521037	-0.0599704	left	left	0	1	1441.98	combined
1	15	28	13	0.535714	0.900464	0.567567	0.218095	right	right	0	1	822.507	combined
1	26	14	12	0.538462	-0.893085	-0.518239	-0.0715106	left	left	0	1	861.604	combined
1	12	22	10	0.545455	0.874469	0.499498	0.147871	right	right	0	1	697.126	combined
1	33	18	15	0.545455	-0.874469	-0.498475	-0.070418	right	left	1	0	686.009	combined
1	17	31	14	0.548387	0.866733	0.540583	0.217577	right	right	0	1	964.756	combined
1	20	11	9	0.55	-0.862496	0.276033	0.182877	right	left	1	0	1082.02	combined
1	22	40	18	0.55	0.862496	-0.224421	-0.160152	right	right	0	1	926.391	combined
1	29	16	13	0.551724	-0.857981	-0.496876	-0.147676	left	left	0	1	903.604	combined
1	21	38	17	0.552632	0.85561	0.548605	0.214292	right	right	0	1	659.7	combined
1	22	12	10	0.545455	-0.874469	-0.495904	-0.217403	left	left	0	1	886.542	combined
1	10	18	8	0.555556	0.847997	0.418656	0.104108	right	right	0	1	923.313	combined
1	27	15	12	0.555556	-0.847997	0.31052	0.273654	left	left	0	1	1094.35	combined
1	20	36	16	0.555556	0.847997	0.534457	0.24178	right	right	0	1	885.883	combined
1	34	19	15	0.558824	-0.839535	-0.422092	-0.0707397	left	left	0	1	757.825	combined
1	14	25	11	0.56	0.836501	0.584994	0.146751	left	right	1	0	707.811	combined
1	32	18	14	0.5625	-0.830075	-0.47559	-0.0856688	left	left	0	1	817.83	combined
1	22	39	17	0.564103	0.825971	-0.238238	-0.111039	right	right	0	1	781.332	combined
1	18	10	8	0.555556	-0.847997	-0.612038	-0.188366	right	left	1	0	799.451	combined
1	13	23	10	0.565217	0.823122	-0.2369	-0.0767832	right	right	0	1	865.747	combined
1	30	17	13	0.566667	-0.819428	-0.524493	-0.118186	right	left	1	0	674.261	combined
1	21	37	16	0.567568	0.817136	0.484407	0.184284	right	right	0	1	844.732	combined
1	21	12	9	0.571429	-0.807355	0.252697	0.216545	right	left	1	0	1405.25	combined
1	16	28	12	0.571429	0.807355	-0.273542	-0.194547	right	right	0	1	2536.6	combined
1	35	20	15	0.571429	-0.807355	0.258171	0.193962	right	left	1	0	823.129	combined
1	13	23	10	0.565217	0.823122	0.575111	0.240193	right	right	0	1	1114.78	combined
1	30	17	13	0.566667	-0.819428	-0.512686	-0.129794	left	left	0	1	763.378	combined
1	23	40	17	0.575	0.798366	0.447109	0.105292	right	right	0	1	1088.76	combined
1	33	19	14	0.575758	-0.796467	0.233455	0.0896647	left	left	0	1	1036.43	combined
1	15	26	11	0.576923	0.793549	0.527148	0.159414	right	right	0	1	1009.22	combined
1	19	11	8	0.578947	-0.788496	-0.590949	-0.396877	left	left	0	1	932.665	combined
1	22	38	16	0.578947	0.788496	-0.273171	-0.230035	left	right	1	0	1350.57	combined
1	31	18	13	0.580645	-0.784271	0.311931	0.139362	left	left	0	1	796.325	combined
1	14	24	10	0.583333	0.777608	0.498401	0.0883607	right	right	0	1	787.517	combined
1	36	21	15	0.583333	-0.777608	0.253005	0.180401	right	left	1	0	1108.38	combined
1	17	29	12	0.586207	0.770518	0.499552	0.0708571	right	right	0	1	903.563	combined
1	17	10	7	0.588235	-0.765535	-0.605551	-0.308229	left	left	0	1	765.245	combined
1	20	34	14	0.588235	0.765535	-0.212491	-0.102381	right	right	0	1	428.126	combined
1	39	23	16	0.589744	-0.76184	0.227232	0.0890969	left	left	0	1	828.98	combined
1	13	22	9	0.590909	0.758992	-0.27492	-0.216334	right	right	0	1	925.972	combined
1	27	16	11	0.592593	-0.754888	-0.499405	-0.165429	left	left	0	1	957.706	combined
1	19	32	13	0.59375	0.752072	0.494316	0.0955799	right	right	0	1	693.908	combined
1	37	22	15	0.594595	-0.750022	0.268101	0.193479	left	left	0	1	1271.92	combined
1	12	20	8	0.6	0.736966	0.606642	0.153528	left	right	1	0	845.683	combined
1	25	15	10	0.6	-0.736966	-0.534412	-0.23984	left	left	0	1	715.14	combined
1	18	30	12	0.6	0.736966	-0.244533	-0.132841	right	right	0	1	1218.2	combined
1	35	21	14	0.6	-0.736966	0.243195	0.0829847	left	left	0	1	382.536	combined
1	24	40	16	0.6	0.736966	-0.269474	-0.104293	right	right	0	1	548.586	combined
1	20	12	8	0.6	-0.736966	0.328292	0.0959419	left	left	0	1	817.845	combined
1	15	25	10	0.6	0.736966	-0.287465	-0.219318	left	right	1	0	886.439	combined
1	30	18	12	0.6	-0.736966	0.29504	0.193984	left	left	0	1	733.029	combined
1	23	38	15	0.605263	0.724366	-0.288477	-0.200638	left	right	1	0	997.114	combined
1	33	20	13	0.606061	-0.722466	0.259633	0.115855	left	left	0	1	945.433	combined
1	17	28	11	0.607143	0.719892	-0.306954	-0.157144	right	right	0	1	924.096	combined
1	23	14	9	0.608696	-0.716207	0.286528	0.227781	left	left	0	1	908.356	combined
1	11	18	7	0.611111	0.710493	0.494333	0.125324	left	right	1	0	733.252	combined
1	36	22	14	0.611111	-0.710493	-0.497151	-0.219144	left	left	0	1	960.509	combined
1	19	31	12	0.612903	0.706269	-0.268594	-0.213169	left	right	1	0	698.889	combined
1	38	23	15	0.605263	-0.724366	-0.493368	-0.199431	left	left	0	1	335.021	combined
1	16	26	10	0.615385	0.70044	0.511709	0.101814	left	right	1	0	1553.91	combined
1	39	24	15	0.615385	-0.70044	0.246063	0.110021	left	left	0	1	1056.27	combined
1	21	34	13	0.617647	0.695145	0.518393	0.188413	right	right	0	1	830.697	combined
1	21	13	8	0.619048	-0.691878	-0.526434	-0.0720159	left	left	0	1	695.416	combined
1	18	29	11	0.62069	0.688056	0.475995	0.107353	left	right	1	0	1257.49	combined
1	37	23	14	0.621622	-0.685891	-0.52146	-0.0953378	right	left	1	0	761.203	combined
1	16	26	10	0.615385	0.70044	0.460766	0.142755	right	right	0	1	895.427	combined
1	39	24	15	0.615385	-0.70044	-0.480928	-0.0898974	left	left	0	1	716.575	combined
1	10	16	6	0.625	0.678072	0.39892	0.135514	right	right	0	1	682.696	combined
1	24	15	9	0.625	-0.678072	0.318658	0.120579	left	left	0	1	809.257	combined
1	20	32	12	0.625	0.678072	-0.262093	-0.138622	right	right	0	1	750.11	combined
1	40	25	15	0.625	-0.678072	-0.466027	-0.18627	left	left	0	1	519.947	combined
1	22	35	13	0.628571	0.669851	0.51754	0.0889391	left	right	1	0	744.228	combined
1	27	17	10	0.62963	-0.667425	0.333261	0.14209	left	left	0	1	788.184	combined
1	12	19	7	0.631579	0.662965	-0.233377	-0.0453058	right	right	0	1	1170.8	combined
1	38	24	14	0.631579	-0.662965	-0.557174	-0.225982	left	left	0	1	840.586	combined
1	14	22	8	0.636364	0.652077	-0.371351	-0.186082	right	right	0	1	896.66	combined
1	33	21	12	0.636364	-0.652077	0.301008	0.129032	left	left	0	1	749.2	combined
1	23	36	13	0.638889	0.646363	-0.232428	-0.236839	left	right	1	0	877.36	combined
1	25	16	9	0.64	-0.643856	0.303936	0.132323	left	left	0	1	900.966	combined
1	25	39	14	0.641026	0.641546	0.481741	0.235201	right	right	0	1	625.671	combined
1	28	18	10	0.642857	-0.63743	0.299052	0.199794	left	left	0	1	845.929	combined
1	14	22	8	0.636364	0.652077	0.51495	0.210472	right	right	0	1	1180.87	combined
1	33	21	12	0.636364	-0.652077	0.312873	0.220456	right	left	1	0	850.346	combined
1	20	31	11	0.645161	0.632268	-0.275323	-0.208903	left	right	1	0	853.02	combined
1	17	11	6	0.647059	-0.628031	-0.559507	-0.153224	right	left	1	0	712.266	combined
1	22	34	12	0.647059	0.628031	-0.260078	-0.129615	right	right	0	1	894.816	combined
1	37	24	13	0.648649	-0.624491	-0.444652	-0.200426	left	left	0	1	899.318	combined
1	13	20	7	0.65	0.621488	0.483157	0.141633	right	right	0	1	842.604	combined
1	40	26	14	0.65	-0.621488	0.27779	0.216905	right	left	1	0	584.914	combined
1	15	23	8	0.652174	0.616671	0.501979	0.128854	right	right	0	1	781.996	combined
1	26	17	9	0.653846	-0.612977	0.268657	0.193521	right	left	1	0	1264.39	combined
1	19	29	10	0.655172	0.610053	-0.239276	-0.193798	right	right	0	1	885.223	combined
1	32	21	11	0.65625	-0.607683	-0.504304	-0.0811512	right	left	1	0	945.555	combined
1	23	35	12	0.657143	0.605721	-0.27673	-0.147292	right	right	0	1	715.053	combined
1	38	25	13	0.657895	-0.604071	0.268128	0.248561	right	left	1	0	925.197	combined
1	19	29	10	0.655172	0.610053	0.518267	0.231518	left	right	1	0	1333.92	combined
1	32	21	11	0.65625	-0.607683	0.223169	0.0487876	left	left	0	1	689.824	combined
1	23	35	12	0.657143	0.605721	-0.276337	-0.199756	right	right	0	1	768.671	combined
1	38	25	13	0.657895	-0.604071	0.262908	0.204584	right	left	1	0	529.971	combined
1	10	15	5	0.666667	0.584963	0.467271	0.236571	right	right	0	1	903.146	combined
1	18	12	6	0.666667	-0.584963	0.222297	0.143082	left	left	0	1	767.101	combined
1	14	21	7	0.666667	0.584963	0.473147	0.147527	right	right	0	1	977.147	combined
1	24	16	8	0.666667	-0.584963	0.255253	0.204584	left	left	0	1	988.103	combined
1	18	27	9	0.666667	0.584963	0.482226	0.204294	right	right	0	1	752.81	combined
1	30	20	10	0.666667	-0.584963	0.255485	0.221296	left	left	0	1	898.827	combined
1	22	33	11	0.666667	0.584963	-0.250887	-0.190417	left	right	1	0	997.018	combined
1	36	24	12	0.666667	-0.584963	-0.480192	-0.219423	left	left	0	1	665.124	combined
1	27	40	13	0.675	0.567041	0.462622	0.205577	right	right	0	1	985.703	combined
1	37	25	12	0.675676	-0.565597	0.263697	0.0776958	left	left	0	1	416.404	combined
1	23	34	11	0.676471	0.563901	0.529168	0.125063	left	right	1	0	806.696	combined
1	31	21	10	0.677419	-0.561879	0.248652	0.20766	left	left	0	1	1637.96	combined
1	19	28	9	0.678571	0.559427	0.420211	0.0708912	left	right	1	0	700.093	combined
1	25	17	8	0.68	-0.556393	0.334349	0.143818	left	left	0	1	913.219	combined
1	15	22	7	0.681818	0.552541	0.483388	0.0900155	right	right	0	1	810.369	combined
1	19	13	6	0.684211	-0.547488	-0.510534	-0.12813	left	left	0	1	882.588	combined
1	24	35	11	0.685714	0.544321	0.40824	0.201391	right	right	0	1	894.061	combined
1	16	11	5	0.6875	-0.540568	-0.477049	-0.18612	left	left	0	1	1016.57	combined
1	22	32	10	0.6875	0.540568	0.443771	0.199824	right	right	0	1	790.158	combined
1	29	20	9	0.689655	-0.536053	-0.521483	-0.118242	left	left	0	1	899.008	combined
1	18	26	8	0.692308	0.530515	0.492684	0.243345	right	right	0	1	725.228	combined
1	39	27	12	0.692308	-0.530515	0.279521	0.0870274	left	left	0	1	700.742	combined
1	25	36	11	0.694444	0.526069	0.440918	0.0908679	right	right	0	1	1194.91	combined
1	35	24	11	0.685714	-0.544321	-0.507976	-0.102581	right	left	1	0	1051.85	combined
1	16	23	7	0.695652	0.523562	0.446651	0.242884	right	right	0	1	635.975	combined
1	33	23	10	0.69697	-0.520832	-0.469325	-0.115193	left	left	0	1	802.658	combined
1	14	20	6	0.7	0.514573	-0.281071	-0.240756	left	right	1	0	778.365	combined
1	30	21	9	0.7	-0.514573	-0.546571	-0.205032	left	left	0	1	977.517	combined
1	28	40	12	0.7	0.514573	0.490573	0.11059	right	right	0	1	1046.1	combined
1	37	26	11	0.702703	-0.509014	0.291371	0.113624	left	left	0	1	643.262	combined
1	19	27	8	0.703704	0.50696	-0.31774	-0.243888	left	right	1	0	555.878	combined
1	23	16	7	0.695652	-0.523562	0.277758	0.178019	left	left	0	1	662.176	combined
1	12	17	5	0.705882	0.5025	0.475056	0.226527	right	right	0	1	738.48	combined
1	34	24	10	0.705882	-0.5025	0.315995	0.0965137	left	left	0	1	914.595	combined
1	17	24	7	0.708333	0.4975	-0.288462	-0.134505	right	right	0	1	1365.33	combined
1	31	22	9	0.709677	-0.494765	0.290988	0.190946	right	left	1	0	834.383	combined
1	27	38	11	0.710526	0.49304	0.528352	0.220237	right	right	0	1	818.963	combined
1	14	10	4	0.714286	-0.485427	0.30792	0.17	left	left	0	1	1283.5	combined
1	15	21	6	0.714286	0.485427	-0.214622	-0.151484	left	right	1	0	1210.45	combined
1	28	20	8	0.714286	-0.485427	-0.542094	-0.0967615	right	left	1	0	835.835	combined
1	28	39	11	0.717949	0.478047	0.459127	0.209373	right	right	0	1	850.137	combined
1	32	23	9	0.71875	-0.476438	0.251796	0.0587964	left	left	0	1	736.877	combined
1	18	25	7	0.72	0.473931	-0.275894	-0.179946	left	right	1	0	820.083	combined
1	18	13	5	0.722222	-0.469485	-0.461441	-0.046365	left	left	0	1	931.961	combined
1	26	36	10	0.722222	0.469485	0.521861	0.246918	right	right	0	1	940.131	combined
1	29	21	8	0.724138	-0.465664	0.288584	0.0740669	left	left	0	1	919.616	combined
1	28	39	11	0.717949	0.478047	-0.229632	-0.107373	right	right	0	1	523.642	combined
1	32	23	9	0.71875	-0.476438	0.298562	0.0970954	left	left	0	1	818.827	combined
1	29	40	11	0.725	0.463947	0.450533	0.167882	right	right	0	1	1054.28	combined
1	22	16	6	0.727273	-0.459432	0.260404	0.194308	left	left	0	1	1141.6	combined
1	24	33	9	0.727273	0.459432	0.498528	0.244378	right	right	0	1	802.76	combined
1	37	27	10	0.72973	-0.454566	0.25279	0.0955879	left	left	0	1	740.439	combined
1	19	26	7	0.730769	0.452512	-0.247383	-0.0707073	right	right	0	1	908.993	combined
1	15	11	4	0.733333	-0.447459	0.281006	0.14247	left	left	0	1	673.974	combined
1	22	30	8	0.733333	0.447459	0.501763	0.0955153	left	right	1	0	832.77	combined
1	40	29	11	0.725	-0.463947	0.293236	0.217364	right	left	1	0	845.557	combined
1	25	34	9	0.735294	0.443607	-0.277806	-0.129284	right	right	0	1	611.408	combined
1	19	14	5	0.736842	-0.440573	0.227615	0.164438	right	left	1	0	1243.85	combined
1	28	38	10	0.736842	0.440573	0.468454	0.075238	left	right	1	0	852.18	combined
1	23	17	6	0.73913	-0.436099	-0.497453	-0.109123	left	left	0	1	795.274	combined
1	20	27	7	0.740741	0.432959	-0.271002	-0.125601	right	right	0	1	1375.34	combined
1	31	23	8	0.741935	-0.430634	0.254459	0.263173	right	left	1	0	603.667	combined
1	26	35	9	0.742857	0.428843	0.503984	0.126971	left	right	1	0	1067.48	combined
1	39	29	10	0.74359	-0.427421	-0.466279	-0.133983	right	left	1	0	1075.57	combined
1	12	16	4	0.75	0.415037	0.50035	0.240733	right	right	0	1	456.079	combined
1	20	15	5	0.75	-0.415037	-0.583111	-0.273106	left	left	0	1	897.658	combined
1	18	24	6	0.75	0.415037	0.496806	0.225416	right	right	0	1	902.947	combined
1	28	21	7	0.75	-0.415037	-0.412294	-0.0862414	left	left	0	1	1004.43	combined
1	24	32	8	0.75	0.415037	0.519316	0.168384	right	right	0	1	1193.99	combined
1	36	27	9	0.75	-0.415037	-0.470944	-0.0640216	right	left	1	0	657.159	combined
1	30	40	10	0.75	0.415037	-0.268784	-0.185885	right	right	0	1	735.3	combined
1	16	12	4	0.75	-0.415037	-0.483463	-0.115804	left	left	0	1	764.207	combined
1	28	37	9	0.756757	0.402098	-0.314081	-0.234743	left	right	1	0	1408.04	combined
1	33	25	8	0.757576	-0.400538	-0.513224	-0.199132	left	left	0	1	1084.46	combined
1	22	29	7	0.758621	0.398549	0.518348	0.223042	right	right	0	1	936.107	combined
1	25	19	6	0.76	-0.395929	0.313674	0.0896826	left	left	0	1	816.158	combined
1	16	21	5	0.761905	0.392317	-0.234256	-0.0818606	right	right	0	1	849.71	combined
1	38	29	9	0.763158	-0.389947	0.2755	0.229986	right	left	1	0	872.724	combined
1	13	17	4	0.764706	0.387023	0.434334	0.217572	right	right	0	1	817.315	combined
1	34	26	8	0.764706	-0.387023	-0.46245	-0.230162	left	left	0	1	775.979	combined
1	23	30	7	0.766667	0.383329	-0.303583	-0.200764	left	right	1	0	1184.7	combined
1	13	10	3	0.769231	-0.378512	0.304316	0.0758228	left	left	0	1	1465.07	combined
1	20	26	6	0.769231	0.378512	-0.270569	-0.136596	right	right	0	1	976.092	combined
1	39	30	9	0.769231	-0.378512	-0.47703	-0.111894	right	left	1	0	688.129	combined
1	27	35	8	0.771429	0.374396	0.46059	0.124603	left	right	1	0	880	combined
1	22	17	5	0.772727	-0.371969	0.224572	0.175758	right	left	1	0	602.371	combined
1	24	31	7	0.774194	0.369234	-0.249403	-0.186141	left	right	1	0	819.662	combined
1	30	23	7	0.766667	-0.383329	-0.511121	-0.270125	left	left	0	1	686.527	combined
1	31	40	9	0.775	0.367732	0.46139	0.110307	left	right	1	0	1224.36	combined
1	18	14	4	0.777778	-0.36257	-0.457044	-0.215842	left	left	0	1	801.647	combined
1	21	27	6	0.777778	0.36257	-0.292219	-0.140077	left	right	1	0	683.032	combined
1	36	28	8	0.777778	-0.36257	-0.476914	-0.085238	left	left	0	1	794.161	combined
1	25	32	7	0.78125	0.356144	-0.245057	-0.0767535	right	right	0	1	771.345	combined
1	23	18	5	0.782609	-0.353637	-0.53043	-0.257219	left	left	0	1	411.756	combined
1	29	37	8	0.783784	0.351472	-0.268396	-0.0958189	right	right	0	1	511.132	combined
1	40	31	9	0.775	-0.367732	0.276162	0.193456	left	left	0	1	720.635	combined
1	11	14	3	0.785714	0.347923	-0.244521	-0.0998221	left	right	1	0	972.205	combined
1	28	22	6	0.785714	-0.347923	-0.480845	-0.126665	right	left	1	0	1219.73	combined
1	26	33	7	0.787879	0.343954	-0.278715	-0.225375	left	right	1	0	987.123	combined
1	19	15	4	0.789474	-0.341037	-0.446468	-0.297256	left	left	0	1	961.266	combined
1	30	38	8	0.789474	0.341037	-0.241855	-0.179354	left	right	1	0	407.196	combined
1	24	19	5	0.791667	-0.337035	0.300402	0.217513	right	left	1	0	781.89	combined
1	23	29	6	0.793103	0.334419	-0.280479	-0.156602	left	right	1	0	997.4	combined
1	34	27	7	0.794118	-0.332575	0.302133	0.0828658	left	left	0	1	1003.18	combined
1	12	15	3	0.8	0.321928	0.461622	0.152057	left	right	1	0	1013.87	combined
1	20	16	4	0.8	-0.321928	0.326125	0.232608	right	left	1	0	1015.31	combined
1	20	25	5	0.8	0.321928	-0.279004	-0.0747967	right	right	0	1	939.718	combined
1	30	24	6	0.8	-0.321928	-0.462135	-0.0941927	left	left	0	1	793.676	combined
1	28	35	7	0.8	0.321928	-0.285554	-0.189503	left	right	1	0	952.401	combined
1	40	32	8	0.8	-0.321928	0.275092	0.103345	left	left	0	1	841.576	combined
1	12	15	3	0.8	0.321928	0.437262	0.132585	right	right	0	1	1073.84	combined
1	20	16	4	0.8	-0.321928	-0.459341	-0.239053	left	left	0	1	767.151	combined
1	29	36	7	0.805556	0.311944	-0.261844	-0.0851596	right	right	0	1	437.922	combined
1	31	25	6	0.806452	-0.31034	-0.434988	-0.104877	left	left	0	1	954.334	combined
1	21	26	5	0.807692	0.308122	0.468112	0.226401	right	right	0	1	648.178	combined
1	21	17	4	0.809524	-0.304855	-0.464068	-0.212598	left	left	0	1	520.724	combined
1	30	37	7	0.810811	0.302563	-0.327296	-0.090998	right	right	0	1	1431.38	combined
1	16	13	3	0.8125	-0.29956	-0.480195	-0.0915582	right	left	1	0	1137.12	combined
1	26	32	6	0.8125	0.29956	-0.286541	-0.0754623	right	right	0	1	809.182	combined
1	27	22	5	0.814815	-0.295456	0.24774	0.200608	right	left	1	0	765.506	combined
1	31	38	7	0.815789	0.293731	0.442278	0.0881678	left	right	1	0	648.358	combined
1	22	18	4	0.818182	-0.289507	-0.558352	-0.144546	left	left	0	1	935.354	combined
1	27	33	6	0.818182	0.289507	-0.261092	-0.112092	right	right	0	1	935.956	combined
1	39	32	7	0.820513	-0.285402	-0.493392	-0.25771	left	left	0	1	889.81	combined
1	23	28	5	0.821429	0.283793	-0.303429	-0.178164	left	right	1	0	557.863	combined
1	17	14	3	0.823529	-0.280108	0.271645	0.102122	right	left	1	0	773.689	combined
1	28	34	6	0.823529	0.280108	-0.285568	-0.0556578	right	right	0	1	1160.14	combined
1	38	31	7	0.815789	-0.293731	0.316302	0.0610651	left	left	0	1	762.037	combined
1	33	40	7	0.825	0.277534	0.450788	0.102859	left	right	1	0	800.458	combined
1	23	19	4	0.826087	-0.275634	0.260798	0.152147	right	left	1	0	1987.69	combined
1	24	29	5	0.827586	0.273018	0.48242	0.110236	left	right	1	0	1214.98	combined
1	35	29	6	0.828571	-0.271302	-0.425738	-0.208057	left	left	0	1	785.034	combined
1	10	12	2	0.833333	0.263034	-0.261935	-0.0832604	left	right	1	0	746.499	combined
1	18	15	3	0.833333	-0.263034	0.33973	0.272933	right	left	1	0	700.239	combined
1	20	24	4	0.833333	0.263034	-0.242381	0.00388846	right	right	0	1	688.203	combined
1	30	25	5	0.833333	-0.263034	0.265799	0.111121	left	left	0	1	1043.77	combined
1	31	37	6	0.837838	0.255257	-0.280291	-0.0813197	right	right	0	1	916.244	combined
1	31	26	5	0.83871	-0.253757	0.306749	0.229736	right	left	1	0	717.409	combined
1	21	25	4	0.84	0.251539	0.488668	0.230739	right	right	0	1	858.722	combined
1	19	16	3	0.842105	-0.247928	0.300865	0.138879	left	left	0	1	723.573	combined
1	32	38	6	0.842105	0.247928	-0.307793	-0.0820807	right	right	0	1	875.502	combined
1	32	27	5	0.84375	-0.245112	0.301936	0.195066	left	left	0	1	1230.1	combined
1	31	37	6	0.837838	0.255257	0.444966	0.20388	right	right	0	1	1079.81	combined
1	31	26	5	0.83871	-0.253757	-0.504498	-0.222043	left	left	0	1	891.387	combined
1	11	13	2	0.846154	0.241008	0.520198	0.145571	left	right	1	0	1461.59	combined
1	26	22	4	0.846154	-0.241008	-0.504663	-0.221073	left	left	0	1	593.707	combined
1	33	39	6	0.846154	0.241008	0.471657	0.227845	right	right	0	1	829.692	combined
1	33	28	5	0.848485	-0.237039	0.298319	0.0993541	left	left	0	1	1521.16	combined
1	17	20	3	0.85	0.234465	0.504337	0.253621	right	right	0	1	1150.03	combined
1	40	34	6	0.85	-0.234465	0.264125	0.208801	right	left	1	0	1077.22	combined
1	23	27	4	0.851852	0.231326	-0.310236	-0.0690566	right	right	0	1	394.308	combined
1	34	29	5	0.852941	-0.229482	-0.465926	-0.150971	right	left	1	0	822.951	combined
1	12	14	2	0.857143	0.222392	-0.331741	-0.206079	left	right	1	0	959.282	combined
1	21	18	3	0.857143	-0.222392	0.237673	0.158725	right	left	1	0	473.848	combined
1	24	28	4	0.857143	0.222392	-0.277443	-0.0692601	right	right	0	1	756.394	combined
1	35	30	5	0.857143	-0.222392	0.332627	0.234567	right	left	1	0	1633.8	combined
1	31	36	5	0.861111	0.215729	-0.312649	-0.196254	left	right	1	0	1047.29	combined
1	29	25	4	0.862069	-0.214125	0.328576	0.156205	left	left	0	1	1268.03	combined
1	19	22	3	0.863636	0.211504	0.485043	0.247084	right	right	0	1	782.335	combined
1	37	32	5	0.864865	-0.209453	-0.4278	-0.138948	right	left	1	0	534.38	combined
1	13	15	2	0.866667	0.206451	0.49642	0.251329	right	right	0	1	748.103	combined
1	30	26	4	0.866667	-0.206451	-0.451779	-0.136494	right	left	1	0	1192.81	combined
1	33	38	5	0.868421	0.203533	-0.316495	-0.227646	left	right	1	0	1065.97	combined
1	23	20	3	0.869565	-0.201634	-0.488553	-0.122378	right	left	1	0	1466.97	combined
1	27	31	4	0.870968	0.199309	0.457572	0.132134	left	right	1	0	1159.75	combined
1	39	34	5	0.871795	-0.197939	-0.490548	-0.115176	right	left	1	0	741.79	combined
1	13	15	2	0.866667	0.206451	-0.313943	-0.077316	right	right	0	1	768.368	combined
1	30	26	4	0.866667	-0.206451	0.25717	0.221366	right	left	1	0	560.178	combined
1	14	16	2	0.875	0.192645	-0.38992	-0.037167	right	right	0	1	914.881	combined
1	24	21	3	0.875	-0.192645	-0.524813	-0.184386	left	left	0	1	1064.19	combined
1	28	32	4	0.875	0.192645	-0.301973	-0.102371	right	right	0	1	811.217	combined
1	40	35	5	0.875	-0.192645	0.30362	0.109872	left	left	0	1	549.102	combined
1	29	33	4	0.878788	0.186413	0.487398	0.240976	right	right	0	1	880.498	combined
1	25	22	3	0.88	-0.184425	-0.45013	-0.100734	right	left	1	0	768.777	combined
1	15	17	2	0.882353	0.180572	-0.286245	-0.206465	left	right	1	0	924.49	combined
1	34	30	4	0.882353	-0.180572	-0.456769	-0.098868	right	left	1	0	606.705	combined
1	31	35	4	0.885714	0.175087	0.45123	0.179247	right	right	0	1	804.602	combined
1	18	16	2	0.888889	-0.169925	-0.423094	-0.136481	left	left	0	1	769.99	combined
1	24	27	3	0.888889	0.169925	0.506206	0.232616	right	right	0	1	1117.04	combined
1	36	32	4	0.888889	-0.169925	0.28787	0.156336	left	left	0	1	859.583	combined
1	33	37	4	0.891892	0.165059	-0.277681	-0.195673	left	right	1	0	410.142	combined
1	28	25	3	0.892857	-0.163499	0.31517	0.0819149	left	left	0	1	659.764	combined
1	17	19	2	0.894737	0.160465	0.404089	0.134328	right	right	0	1	821.243	combined
1	38	34	4	0.894737	-0.160465	-0.488833	-0.266271	left	left	0	1	908.271	combined
1	26	29	3	0.896552	0.157541	0.443445	0.231686	right	right	0	1	1271.53	combined
1	39	35	4	0.897436	-0.156119	0.284301	0.209116	left	left	0	1	1651.44	combined
1	18	20	2	0.9	0.152003	0.464257	0.105996	right	right	0	1	977.457	combined
1	30	27	3	0.9	-0.152003	-0.454852	-0.120022	right	left	1	0	963.788	combined
1	36	40	4	0.9	0.152003	-0.324868	-0.0854291	right	right	0	1	874.184	combined
1	31	28	3	0.903226	-0.146841	0.326402	0.186428	right	left	1	0	1037.22	combined
1	19	21	2	0.904762	0.14439	0.430223	0.231312	right	right	0	1	825.542	combined
1	29	26	3	0.896552	-0.157541	0.276673	0.179773	right	left	1	0	427.673	combined
1	29	32	3	0.90625	0.142019	0.524973	0.162022	left	right	1	0	1449.66	combined
1	11	10	1	0.909091	-0.137504	0.336864	0.304887	left	left	0	1	893.282	combined
1	20	22	2	0.909091	0.137504	0.462453	0.241177	right	right	0	1	703.119	combined
1	33	30	3	0.909091	-0.137504	0.251841	0.192926	right	left	1	0	738.481	combined
1	31	34	3	0.911765	0.133267	-0.285702	-0.0882273	right	right	0	1	510.643	combined
1	23	21	2	0.913043	-0.131245	-0.488474	-0.238165	left	left	0	1	736.779	combined
1	32	35	3	0.914286	0.129283	-0.342258	-0.133039	right	right	0	1	634.687	combined
1	32	29	3	0.90625	-0.142019	0.306269	0.106319	left	left	0	1	804.296	combined
1	11	12	1	0.916667	0.125531	0.51829	0.141702	right	right	0	1	805.161	combined
1	24	22	2	0.916667	-0.125531	-0.465787	-0.147803	right	left	1	0	790.594	combined
1	33	36	3	0.916667	0.125531	-0.340624	-0.224163	left	right	1	0	809.244	combined
1	37	34	3	0.918919	-0.121991	0.267521	0.0931487	left	left	0	1	698.959	combined
1	23	25	2	0.92	0.120294	0.443393	0.214233	right	right	0	1	783.449	combined
1	38	35	3	0.921053	-0.118644	0.292956	0.0623236	left	left	0	1	954.035	combined
1	12	13	1	0.923077	0.115477	-0.390024	-0.18716	left	right	1	0	932.516	combined
1	26	24	2	0.923077	-0.115477	-0.466772	-0.208836	left	left	0	1	888.862	combined
1	37	40	3	0.925	0.112475	0.458946	0.121818	right	right	0	1	1045.61	combined
1	27	25	2	0.925926	-0.111031	0.29806	0.0804988	left	left	0	1	695.608	combined
1	13	14	1	0.928571	0.106915	0.562676	0.277088	right	right	0	1	858.004	combined
1	28	26	2	0.928571	-0.106915	0.240189	0.164998	right	left	1	0	692.223	combined
1	27	29	2	0.931034	0.103093	-0.286972	-0.151434	left	right	1	0	923.082	combined
1	15	14	1	0.933333	-0.0995357	0.382955	0.217287	left	left	0	1	884.926	combined
1	28	30	2	0.933333	0.0995357	0.442419	0.283474	right	right	0	1	803.394	combined
1	40	37	3	0.925	-0.112475	0.287735	0.0816028	left	left	0	1	631.841	combined
1	29	31	2	0.935484	0.0962153	-0.3111	-0.0915642	right	right	0	1	929.463	combined
1	16	15	1	0.9375	-0.0931094	-0.477185	-0.115588	left	left	0	1	997.729	combined
1	30	32	2	0.9375	0.0931094	-0.279467	-0.0844928	right	right	0	1	1123.52	combined
1	33	31	2	0.939394	-0.0901978	0.294938	0.0633544	left	left	0	1	881.694	combined
1	16	17	1	0.941176	0.0874628	-0.267275	-0.0611779	right	right	0	1	488.907	combined
1	34	32	2	0.941176	-0.0874628	0.260752	0.155501	right	left	1	0	1007.14	combined
1	33	35	2	0.942857	0.0848889	-0.262096	-0.166796	left	right	1	0	1123.17	combined
1	18	17	1	0.944444	-0.0824622	0.319006	0.156378	right	left	1	0	1876.32	combined
1	18	40	22	0.45	1.152	0.57249	0.141905	right	right	0	1	426.717	speed
1	31	14	17	0.451613	-1.14684	0.209548	0.208256	left	left	0	1	342.812	speed
1	10	22	12	0.454545	1.1375	0.549885	0.104851	right	right	0	1	206.709	speed
1	33	15	18	0.454545	-1.1375	-0.469103	-0.212936	left	left	0	1	133.434	speed
1	18	40	22	0.45	1.152	0.545341	0.0735026	left	right	1	0	118.806	speed
1	31	14	17	0.451613	-1.14684	-0.49884	-0.204742	left	left	0	1	133.388	speed
1	10	22	12	0.454545	1.1375	0.571473	0.261661	right	right	0	1	440.367	speed
1	33	15	18	0.454545	-1.1375	0.18839	0.0957338	left	left	0	1	213.214	speed
1	16	35	19	0.457143	1.12928	0.589484	0.0625579	right	right	0	1	161.57	speed
1	24	11	13	0.458333	-1.12553	0.194144	0.065655	left	left	0	1	138.385	speed
1	17	37	20	0.459459	1.12199	-0.235274	-0.0863539	right	right	0	1	204.787	speed
1	26	12	14	0.461538	-1.11548	-0.64483	-0.121265	left	left	0	1	191.431	speed
1	18	39	21	0.461538	1.11548	-0.251656	-0.139063	right	right	0	1	198.747	speed
1	28	13	15	0.464286	-1.10692	0.187747	0.186298	right	left	1	0	410.231	speed
1	16	35	19	0.457143	1.12928	-0.249214	-0.217539	left	right	1	0	155.378	speed
1	24	11	13	0.458333	-1.12553	-0.56151	-0.223242	left	left	0	1	196.016	speed
1	14	30	16	0.466667	1.09954	-0.268648	-0.101294	right	right	0	1	264.723	speed
1	32	15	17	0.46875	-1.09311	-0.501484	-0.10051	left	left	0	1	262.323	speed
1	16	34	18	0.470588	1.08746	-0.246223	-0.110878	right	right	0	1	235.119	speed
1	36	17	19	0.472222	-1.08246	0.254172	0.292101	right	left	1	0	218.993	speed
1	18	38	20	0.473684	1.078	-0.261169	-0.107137	right	right	0	1	182.404	speed
1	30	14	16	0.466667	-1.09954	0.22996	0.255362	left	left	0	1	421.074	speed
1	15	32	17	0.46875	1.09311	-0.240135	-0.223908	right	right	0	1	163.456	speed
1	34	16	18	0.470588	-1.08746	0.213001	0.079802	left	left	0	1	298.103	speed
1	19	40	21	0.475	1.074	-0.216454	-0.102652	right	right	0	1	226.724	speed
1	21	10	11	0.47619	-1.07039	0.249873	0.164316	left	left	0	1	429.881	speed
1	11	23	12	0.478261	1.06413	-0.235766	-0.137679	right	right	0	1	417.889	speed
1	25	12	13	0.48	-1.05889	-0.552264	-0.222031	left	left	0	1	153.101	speed
1	13	27	14	0.481481	1.05445	-0.194776	-0.170687	right	right	0	1	217.456	speed
1	29	14	15	0.482759	-1.05063	0.230198	0.190995	left	left	0	1	205.041	speed
1	15	31	16	0.483871	1.04731	0.503365	0.0875347	right	right	0	1	251.995	speed
1	33	16	17	0.484848	-1.04439	-0.511678	-0.0505334	left	left	0	1	141.609	speed
1	17	35	18	0.485714	1.04182	-0.226498	-0.066115	right	right	0	1	214.678	speed
1	37	18	19	0.486486	-1.03953	-0.592109	-0.127483	left	left	0	1	336.088	speed
1	19	39	20	0.487179	1.03747	-0.228302	-0.266385	right	right	0	1	374.104	speed
1	35	17	18	0.485714	-1.04182	0.235668	0.222444	left	left	0	1	455.457	speed
1	18	37	19	0.486486	1.03953	0.542564	0.203358	right	right	0	1	222.055	speed
1	39	19	20	0.487179	-1.03747	0.265886	0.288544	right	left	1	0	248.487	speed
1	17	35	18	0.485714	1.04182	0.567361	0.0888556	right	right	0	1	398.924	speed
1	37	18	19	0.486486	-1.03953	0.258975	0.156247	left	left	0	1	204.83	speed
1	10	20	10	0.5	1	0.558404	0.189023	right	right	0	1	222.524	speed
1	22	11	11	0.5	-1	0.254356	0.14064	right	left	1	0	131.935	speed
1	12	24	12	0.5	1	-0.228232	-0.159223	left	right	1	0	427.043	speed
1	26	13	13	0.5	-1	0.228127	0.209668	left	left	0	1	331.918	speed
1	17	34	17	0.5	1	0.522321	0.0717196	right	right	0	1	167.189	speed
1	36	18	18	0.5	-1	0.233557	0.100037	left	left	0	1	178.758	speed
1	19	38	19	0.5	1	-0.19844	-0.103731	right	right	0	1	227.215	speed
1	40	20	20	0.5	-1	0.228968	0.227055	left	left	0	1	452.642	speed
1	20	39	19	0.512821	0.963474	-0.213878	-0.0951572	right	right	0	1	202.39	speed
1	37	19	18	0.513514	-0.961526	-0.541175	-0.159334	left	left	0	1	177.794	speed
1	18	35	17	0.514286	0.959358	0.480518	0.207322	right	right	0	1	232.026	speed
1	39	20	19	0.512821	-0.963474	-0.498403	-0.0654319	right	left	1	0	190.551	speed
1	19	37	18	0.513514	0.961526	-0.276753	-0.233123	left	right	1	0	161.523	speed
1	35	18	17	0.514286	-0.959358	-0.509539	-0.0601322	left	left	0	1	175.683	speed
1	20	39	19	0.512821	0.963474	0.55099	0.235803	right	right	0	1	326.874	speed
1	37	19	18	0.513514	-0.961526	-0.545484	-0.11558	left	left	0	1	249.948	speed
1	17	33	16	0.515152	0.956931	-0.222256	-0.255473	right	right	0	1	167.703	speed
1	31	16	15	0.516129	-0.954196	-0.473281	-0.106737	left	left	0	1	272.859	speed
1	15	29	14	0.517241	0.95109	-0.223517	-0.242568	left	right	1	0	433.596	speed
1	27	14	13	0.518519	-0.947533	0.234924	0.2821	left	left	0	1	254.802	speed
1	13	25	12	0.52	0.943416	0.540177	0.176176	right	right	0	1	412.193	speed
1	23	12	11	0.521739	-0.938599	0.247727	0.127695	right	left	1	0	121.234	speed
1	11	21	10	0.52381	0.932886	-0.259079	-0.135994	right	right	0	1	300.302	speed
1	33	17	16	0.515152	-0.956931	0.228795	0.118594	left	left	0	1	233.83	speed
1	21	40	19	0.525	0.929611	-0.231146	-0.209658	left	right	1	0	266.452	speed
1	19	10	9	0.526316	-0.925999	-0.494636	-0.235334	left	left	0	1	160.837	speed
1	20	38	18	0.526316	0.925999	0.483132	0.130921	right	right	0	1	231.17	speed
1	36	19	17	0.527778	-0.921997	0.25625	0.129305	right	left	1	0	103.042	speed
1	18	34	16	0.529412	0.917538	-0.238362	-0.115707	right	right	0	1	268.951	speed
1	32	17	15	0.53125	-0.912537	0.269183	0.256526	right	left	1	0	179.29	speed
1	16	30	14	0.533333	0.906891	-0.208565	-0.2821	left	right	1	0	449.253	speed
1	40	21	19	0.525	-0.929611	-0.494363	-0.19566	left	left	0	1	260.068	speed
1	15	28	13	0.535714	0.900464	0.527919	0.214575	right	right	0	1	262.025	speed
1	26	14	12	0.538462	-0.893085	-0.544177	-0.198687	left	left	0	1	195.731	speed
1	21	39	18	0.538462	0.893085	-0.226139	-0.0775529	right	right	0	1	191.305	speed
1	37	20	17	0.540541	-0.887525	-0.481018	-0.0819107	right	left	1	0	210.945	speed
1	13	24	11	0.541667	0.884523	0.515411	0.184363	left	right	1	0	403.689	speed
1	35	19	16	0.542857	-0.881356	-0.521037	-0.0599704	left	left	0	1	177.813	speed
1	15	28	13	0.535714	0.900464	0.567567	0.218095	right	right	0	1	133.769	speed
1	26	14	12	0.538462	-0.893085	-0.518239	-0.0715106	left	left	0	1	227.773	speed
1	12	22	10	0.545455	0.874469	0.499498	0.147871	left	right	1	0	140.665	speed
1	33	18	15	0.545455	-0.874469	-0.498475	-0.070418	right	left	1	0	210.262	speed
1	17	31	14	0.548387	0.866733	0.540583	0.217577	right	right	0	1	202.673	speed
1	20	11	9	0.55	-0.862496	0.276033	0.182877	left	left	0	1	231.718	speed
1	22	40	18	0.55	0.862496	-0.224421	-0.160152	right	right	0	1	161.867	speed
1	29	16	13	0.551724	-0.857981	-0.496876	-0.147676	left	left	0	1	149.936	speed
1	21	38	17	0.552632	0.85561	0.548605	0.214292	right	right	0	1	218.934	speed
1	22	12	10	0.545455	-0.874469	-0.495904	-0.217403	left	left	0	1	241.689	speed
1	10	18	8	0.555556	0.847997	0.418656	0.104108	right	right	0	1	178.901	speed
1	27	15	12	0.555556	-0.847997	0.31052	0.273654	right	left	1	0	215.206	speed
1	20	36	16	0.555556	0.847997	0.534457	0.24178	right	right	0	1	290.041	speed
1	34	19	15	0.558824	-0.839535	-0.422092	-0.0707397	left	left	0	1	431.219	speed
1	14	25	11	0.56	0.836501	0.584994	0.146751	right	right	0	1	237.677	speed
1	32	18	14	0.5625	-0.830075	-0.47559	-0.0856688	left	left	0	1	293.815	speed
1	22	39	17	0.564103	0.825971	-0.238238	-0.111039	right	right	0	1	183.369	speed
1	18	10	8	0.555556	-0.847997	-0.612038	-0.188366	right	left	1	0	331.879	speed
1	13	23	10	0.565217	0.823122	-0.2369	-0.0767832	right	right	0	1	163.972	speed
1	30	17	13	0.566667	-0.819428	-0.524493	-0.118186	left	left	0	1	415.113	speed
1	21	37	16	0.567568	0.817136	0.484407	0.184284	right	right	0	1	218.978	speed
1	21	12	9	0.571429	-0.807355	0.252697	0.216545	left	left	0	1	396.208	speed
1	16	28	12	0.571429	0.807355	-0.273542	-0.194547	left	right	1	0	323.291	speed
1	35	20	15	0.571429	-0.807355	0.258171	0.193962	right	left	1	0	298.951	speed
1	13	23	10	0.565217	0.823122	0.575111	0.240193	right	right	0	1	210.239	speed
1	30	17	13	0.566667	-0.819428	-0.512686	-0.129794	left	left	0	1	326.255	speed
1	23	40	17	0.575	0.798366	0.447109	0.105292	right	right	0	1	277.135	speed
1	33	19	14	0.575758	-0.796467	0.233455	0.0896647	left	left	0	1	304.278	speed
1	15	26	11	0.576923	0.793549	0.527148	0.159414	right	right	0	1	256.217	speed
1	19	11	8	0.578947	-0.788496	-0.590949	-0.396877	left	left	0	1	165.958	speed
1	22	38	16	0.578947	0.788496	-0.273171	-0.230035	left	right	1	0	169.724	speed
1	31	18	13	0.580645	-0.784271	0.311931	0.139362	left	left	0	1	179.7	speed
1	14	24	10	0.583333	0.777608	0.498401	0.0883607	right	right	0	1	308.803	speed
1	36	21	15	0.583333	-0.777608	0.253005	0.180401	left	left	0	1	456.719	speed
1	17	29	12	0.586207	0.770518	0.499552	0.0708571	left	right	1	0	279.769	speed
1	17	10	7	0.588235	-0.765535	-0.605551	-0.308229	left	left	0	1	356.711	speed
1	20	34	14	0.588235	0.765535	-0.212491	-0.102381	right	right	0	1	244.011	speed
1	39	23	16	0.589744	-0.76184	0.227232	0.0890969	left	left	0	1	191.501	speed
1	13	22	9	0.590909	0.758992	-0.27492	-0.216334	left	right	1	0	181.966	speed
1	27	16	11	0.592593	-0.754888	-0.499405	-0.165429	left	left	0	1	136.034	speed
1	19	32	13	0.59375	0.752072	0.494316	0.0955799	right	right	0	1	154.183	speed
1	37	22	15	0.594595	-0.750022	0.268101	0.193479	left	left	0	1	270.178	speed
1	12	20	8	0.6	0.736966	0.606642	0.153528	left	right	1	0	249.02	speed
1	25	15	10	0.6	-0.736966	-0.534412	-0.23984	left	left	0	1	135.915	speed
1	18	30	12	0.6	0.736966	-0.244533	-0.132841	left	right	1	0	136.925	speed
1	35	21	14	0.6	-0.736966	0.243195	0.0829847	left	left	0	1	293.78	speed
1	24	40	16	0.6	0.736966	-0.269474	-0.104293	right	right	0	1	353.362	speed
1	20	12	8	0.6	-0.736966	0.328292	0.0959419	left	left	0	1	289.627	speed
1	15	25	10	0.6	0.736966	-0.287465	-0.219318	right	right	0	1	415.828	speed
1	30	18	12	0.6	-0.736966	0.29504	0.193984	left	left	0	1	225.852	speed
1	23	38	15	0.605263	0.724366	-0.288477	-0.200638	right	right	0	1	121.813	speed
1	33	20	13	0.606061	-0.722466	0.259633	0.115855	left	left	0	1	256.295	speed
1	17	28	11	0.607143	0.719892	-0.306954	-0.157144	right	right	0	1	252.757	speed
1	23	14	9	0.608696	-0.716207	0.286528	0.227781	right	left	1	0	232.112	speed
1	11	18	7	0.611111	0.710493	0.494333	0.125324	left	right	1	0	323.484	speed
1	36	22	14	0.611111	-0.710493	-0.497151	-0.219144	left	left	0	1	222.715	speed
1	19	31	12	0.612903	0.706269	-0.268594	-0.213169	left	right	1	0	472.472	speed
1	38	23	15	0.605263	-0.724366	-0.493368	-0.199431	left	left	0	1	157.49	speed
1	16	26	10	0.615385	0.70044	0.511709	0.101814	right	right	0	1	173.335	speed
1	39	24	15	0.615385	-0.70044	0.246063	0.110021	left	left	0	1	294.148	speed
1	21	34	13	0.617647	0.695145	0.518393	0.188413	right	right	0	1	280.03	speed
1	21	13	8	0.619048	-0.691878	-0.526434	-0.0720159	left	left	0	1	341.903	speed
1	18	29	11	0.62069	0.688056	0.475995	0.107353	left	right	1	0	227.647	speed
1	37	23	14	0.621622	-0.685891	-0.52146	-0.0953378	right	left	1	0	371.761	speed
1	16	26	10	0.615385	0.70044	0.460766	0.142755	right	right	0	1	219.304	speed
1	39	24	15	0.615385	-0.70044	-0.480928	-0.0898974	left	left	0	1	268.719	speed
1	10	16	6	0.625	0.678072	0.39892	0.135514	right	right	0	1	264.869	speed
1	24	15	9	0.625	-0.678072	0.318658	0.120579	left	left	0	1	158.487	speed
1	20	32	12	0.625	0.678072	-0.262093	-0.138622	right	right	0	1	261.857	speed
1	40	25	15	0.625	-0.678072	-0.466027	-0.18627	left	left	0	1	149.612	speed
1	22	35	13	0.628571	0.669851	0.51754	0.0889391	left	right	1	0	197.703	speed
1	27	17	10	0.62963	-0.667425	0.333261	0.14209	right	left	1	0	308.47	speed
1	12	19	7	0.631579	0.662965	-0.233377	-0.0453058	right	right	0	1	169.711	speed
1	38	24	14	0.631579	-0.662965	-0.557174	-0.225982	left	left	0	1	184.964	speed
1	14	22	8	0.636364	0.652077	-0.371351	-0.186082	right	right	0	1	270.256	speed
1	33	21	12	0.636364	-0.652077	0.301008	0.129032	left	left	0	1	221.712	speed
1	23	36	13	0.638889	0.646363	-0.232428	-0.236839	right	right	0	1	209.384	speed
1	25	16	9	0.64	-0.643856	0.303936	0.132323	right	left	1	0	153.41	speed
1	25	39	14	0.641026	0.641546	0.481741	0.235201	right	right	0	1	261.446	speed
1	28	18	10	0.642857	-0.63743	0.299052	0.199794	right	left	1	0	204.389	speed
1	14	22	8	0.636364	0.652077	0.51495	0.210472	right	right	0	1	153.243	speed
1	33	21	12	0.636364	-0.652077	0.312873	0.220456	left	left	0	1	282.03	speed
1	20	31	11	0.645161	0.632268	-0.275323	-0.208903	left	right	1	0	144.899	speed
1	17	11	6	0.647059	-0.628031	-0.559507	-0.153224	left	left	0	1	168.374	speed
1	22	34	12	0.647059	0.628031	-0.260078	-0.129615	right	right	0	1	204.707	speed
1	37	24	13	0.648649	-0.624491	-0.444652	-0.200426	left	left	0	1	131.865	speed
1	13	20	7	0.65	0.621488	0.483157	0.141633	right	right	0	1	217.666	speed
1	40	26	14	0.65	-0.621488	0.27779	0.216905	right	left	1	0	267.944	speed
1	15	23	8	0.652174	0.616671	0.501979	0.128854	right	right	0	1	238.398	speed
1	26	17	9	0.653846	-0.612977	0.268657	0.193521	right	left	1	0	221.931	speed
1	19	29	10	0.655172	0.610053	-0.239276	-0.193798	left	right	1	0	250.867	speed
1	32	21	11	0.65625	-0.607683	-0.504304	-0.0811512	left	left	0	1	444.763	speed
1	23	35	12	0.657143	0.605721	-0.27673	-0.147292	left	right	1	0	190.004	speed
1	38	25	13	0.657895	-0.604071	0.268128	0.248561	right	left	1	0	268.575	speed
1	19	29	10	0.655172	0.610053	0.518267	0.231518	right	right	0	1	208.79	speed
1	32	21	11	0.65625	-0.607683	0.223169	0.0487876	right	left	1	0	130.716	speed
1	23	35	12	0.657143	0.605721	-0.276337	-0.199756	left	right	1	0	249.323	speed
1	38	25	13	0.657895	-0.604071	0.262908	0.204584	right	left	1	0	239.388	speed
1	10	15	5	0.666667	0.584963	0.467271	0.236571	right	right	0	1	263.439	speed
1	18	12	6	0.666667	-0.584963	0.222297	0.143082	left	left	0	1	478.626	speed
1	14	21	7	0.666667	0.584963	0.473147	0.147527	left	right	1	0	393.876	speed
1	24	16	8	0.666667	-0.584963	0.255253	0.204584	right	left	1	0	138.283	speed
1	18	27	9	0.666667	0.584963	0.482226	0.204294	right	right	0	1	211.066	speed
1	30	20	10	0.666667	-0.584963	0.255485	0.221296	right	left	1	0	203.588	speed
1	22	33	11	0.666667	0.584963	-0.250887	-0.190417	left	right	1	0	258.312	speed
1	36	24	12	0.666667	-0.584963	-0.480192	-0.219423	left	left	0	1	169.256	speed
1	27	40	13	0.675	0.567041	0.462622	0.205577	right	right	0	1	199.647	speed
1	37	25	12	0.675676	-0.565597	0.263697	0.0776958	left	left	0	1	246.834	speed
1	23	34	11	0.676471	0.563901	0.529168	0.125063	left	right	1	0	227.735	speed
1	31	21	10	0.677419	-0.561879	0.248652	0.20766	right	left	1	0	275.854	speed
1	19	28	9	0.678571	0.559427	0.420211	0.0708912	left	right	1	0	260.946	speed
1	25	17	8	0.68	-0.556393	0.334349	0.143818	left	left	0	1	292.429	speed
1	15	22	7	0.681818	0.552541	0.483388	0.0900155	left	right	1	0	571.642	speed
1	19	13	6	0.684211	-0.547488	-0.510534	-0.12813	right	left	1	0	162.331	speed
1	24	35	11	0.685714	0.544321	0.40824	0.201391	right	right	0	1	232.449	speed
1	16	11	5	0.6875	-0.540568	-0.477049	-0.18612	left	left	0	1	361.186	speed
1	22	32	10	0.6875	0.540568	0.443771	0.199824	right	right	0	1	214.098	speed
1	29	20	9	0.689655	-0.536053	-0.521483	-0.118242	left	left	0	1	217.709	speed
1	18	26	8	0.692308	0.530515	0.492684	0.243345	right	right	0	1	160.102	speed
1	39	27	12	0.692308	-0.530515	0.279521	0.0870274	left	left	0	1	267.181	speed
1	25	36	11	0.694444	0.526069	0.440918	0.0908679	left	right	1	0	326.766	speed
1	35	24	11	0.685714	-0.544321	-0.507976	-0.102581	right	left	1	0	375.857	speed
1	16	23	7	0.695652	0.523562	0.446651	0.242884	right	right	0	1	137.32	speed
1	33	23	10	0.69697	-0.520832	-0.469325	-0.115193	left	left	0	1	143.265	speed
1	14	20	6	0.7	0.514573	-0.281071	-0.240756	right	right	0	1	199.769	speed
1	30	21	9	0.7	-0.514573	-0.546571	-0.205032	left	left	0	1	254.015	speed
1	28	40	12	0.7	0.514573	0.490573	0.11059	right	right	0	1	191.247	speed
1	37	26	11	0.702703	-0.509014	0.291371	0.113624	left	left	0	1	248.458	speed
1	19	27	8	0.703704	0.50696	-0.31774	-0.243888	left	right	1	0	163.382	speed
1	23	16	7	0.695652	-0.523562	0.277758	0.178019	left	left	0	1	187.278	speed
1	12	17	5	0.705882	0.5025	0.475056	0.226527	right	right	0	1	147.964	speed
1	34	24	10	0.705882	-0.5025	0.315995	0.0965137	left	left	0	1	290.789	speed
1	17	24	7	0.708333	0.4975	-0.288462	-0.134505	right	right	0	1	209.802	speed
1	31	22	9	0.709677	-0.494765	0.290988	0.190946	right	left	1	0	184.561	speed
1	27	38	11	0.710526	0.49304	0.528352	0.220237	right	right	0	1	203.287	speed
1	14	10	4	0.714286	-0.485427	0.30792	0.17	right	left	1	0	326.101	speed
1	15	21	6	0.714286	0.485427	-0.214622	-0.151484	left	right	1	0	175.386	speed
1	28	20	8	0.714286	-0.485427	-0.542094	-0.0967615	right	left	1	0	355.321	speed
1	28	39	11	0.717949	0.478047	0.459127	0.209373	right	right	0	1	169.812	speed
1	32	23	9	0.71875	-0.476438	0.251796	0.0587964	left	left	0	1	224.776	speed
1	18	25	7	0.72	0.473931	-0.275894	-0.179946	right	right	0	1	208.936	speed
1	18	13	5	0.722222	-0.469485	-0.461441	-0.046365	left	left	0	1	324.955	speed
1	26	36	10	0.722222	0.469485	0.521861	0.246918	right	right	0	1	325.385	speed
1	29	21	8	0.724138	-0.465664	0.288584	0.0740669	left	left	0	1	189.874	speed
1	28	39	11	0.717949	0.478047	-0.229632	-0.107373	right	right	0	1	183.61	speed
1	32	23	9	0.71875	-0.476438	0.298562	0.0970954	left	left	0	1	202.672	speed
1	29	40	11	0.725	0.463947	0.450533	0.167882	right	right	0	1	192.158	speed
1	22	16	6	0.727273	-0.459432	0.260404	0.194308	right	left	1	0	138.025	speed
1	24	33	9	0.727273	0.459432	0.498528	0.244378	right	right	0	1	301.213	speed
1	37	27	10	0.72973	-0.454566	0.25279	0.0955879	left	left	0	1	191.557	speed
1	19	26	7	0.730769	0.452512	-0.247383	-0.0707073	right	right	0	1	153.763	speed
1	15	11	4	0.733333	-0.447459	0.281006	0.14247	left	left	0	1	165.869	speed
1	22	30	8	0.733333	0.447459	0.501763	0.0955153	left	right	1	0	175.045	speed
1	40	29	11	0.725	-0.463947	0.293236	0.217364	right	left	1	0	399.28	speed
1	25	34	9	0.735294	0.443607	-0.277806	-0.129284	right	right	0	1	257.67	speed
1	19	14	5	0.736842	-0.440573	0.227615	0.164438	right	left	1	0	411.524	speed
1	28	38	10	0.736842	0.440573	0.468454	0.075238	right	right	0	1	219.717	speed
1	23	17	6	0.73913	-0.436099	-0.497453	-0.109123	left	left	0	1	219.373	speed
1	20	27	7	0.740741	0.432959	-0.271002	-0.125601	right	right	0	1	251.715	speed
1	31	23	8	0.741935	-0.430634	0.254459	0.263173	right	left	1	0	163.281	speed
1	26	35	9	0.742857	0.428843	0.503984	0.126971	left	right	1	0	243.373	speed
1	39	29	10	0.74359	-0.427421	-0.466279	-0.133983	left	left	0	1	396.535	speed
1	12	16	4	0.75	0.415037	0.50035	0.240733	right	right	0	1	270.451	speed
1	20	15	5	0.75	-0.415037	-0.583111	-0.273106	left	left	0	1	164.922	speed
1	18	24	6	0.75	0.415037	0.496806	0.225416	right	right	0	1	183.055	speed
1	28	21	7	0.75	-0.415037	-0.412294	-0.0862414	right	left	1	0	492.148	speed
1	24	32	8	0.75	0.415037	0.519316	0.168384	left	right	1	0	110.459	speed
1	36	27	9	0.75	-0.415037	-0.470944	-0.0640216	right	left	1	0	419.522	speed
1	30	40	10	0.75	0.415037	-0.268784	-0.185885	left	right	1	0	293.928	speed
1	16	12	4	0.75	-0.415037	-0.483463	-0.115804	right	left	1	0	345.833	speed
1	28	37	9	0.756757	0.402098	-0.314081	-0.234743	left	right	1	0	148.58	speed
1	33	25	8	0.757576	-0.400538	-0.513224	-0.199132	left	left	0	1	278.049	speed
1	22	29	7	0.758621	0.398549	0.518348	0.223042	left	right	1	0	342.199	speed
1	25	19	6	0.76	-0.395929	0.313674	0.0896826	left	left	0	1	185.333	speed
1	16	21	5	0.761905	0.392317	-0.234256	-0.0818606	right	right	0	1	244.424	speed
1	38	29	9	0.763158	-0.389947	0.2755	0.229986	right	left	1	0	240.822	speed
1	13	17	4	0.764706	0.387023	0.434334	0.217572	right	right	0	1	263.557	speed
1	34	26	8	0.764706	-0.387023	-0.46245	-0.230162	left	left	0	1	122.964	speed
1	23	30	7	0.766667	0.383329	-0.303583	-0.200764	left	right	1	0	240.569	speed
1	13	10	3	0.769231	-0.378512	0.304316	0.0758228	left	left	0	1	232.019	speed
1	20	26	6	0.769231	0.378512	-0.270569	-0.136596	left	right	1	0	169.267	speed
1	39	30	9	0.769231	-0.378512	-0.47703	-0.111894	left	left	0	1	128.482	speed
1	27	35	8	0.771429	0.374396	0.46059	0.124603	right	right	0	1	201.996	speed
1	22	17	5	0.772727	-0.371969	0.224572	0.175758	right	left	1	0	292.741	speed
1	24	31	7	0.774194	0.369234	-0.249403	-0.186141	left	right	1	0	162.347	speed
1	30	23	7	0.766667	-0.383329	-0.511121	-0.270125	left	left	0	1	248.68	speed
1	31	40	9	0.775	0.367732	0.46139	0.110307	left	right	1	0	236.394	speed
1	18	14	4	0.777778	-0.36257	-0.457044	-0.215842	left	left	0	1	230.262	speed
1	21	27	6	0.777778	0.36257	-0.292219	-0.140077	left	right	1	0	244.459	speed
1	36	28	8	0.777778	-0.36257	-0.476914	-0.085238	left	left	0	1	113.345	speed
1	25	32	7	0.78125	0.356144	-0.245057	-0.0767535	right	right	0	1	352.731	speed
1	23	18	5	0.782609	-0.353637	-0.53043	-0.257219	left	left	0	1	284.686	speed
1	29	37	8	0.783784	0.351472	-0.268396	-0.0958189	left	right	1	0	123.758	speed
1	40	31	9	0.775	-0.367732	0.276162	0.193456	right	left	1	0	290.75	speed
1	11	14	3	0.785714	0.347923	-0.244521	-0.0998221	right	right	0	1	273.635	speed
1	28	22	6	0.785714	-0.347923	-0.480845	-0.126665	right	left	1	0	250.583	speed
1	26	33	7	0.787879	0.343954	-0.278715	-0.225375	left	right	1	0	281.95	speed
1	19	15	4	0.789474	-0.341037	-0.446468	-0.297256	left	left	0	1	177.359	speed
1	30	38	8	0.789474	0.341037	-0.241855	-0.179354	left	right	1	0	136.419	speed
1	24	19	5	0.791667	-0.337035	0.300402	0.217513	left	left	0	1	181.845	speed
1	23	29	6	0.793103	0.334419	-0.280479	-0.156602	left	right	1	0	235.383	speed
1	34	27	7	0.794118	-0.332575	0.302133	0.0828658	left	left	0	1	163.24	speed
1	12	15	3	0.8	0.321928	0.461622	0.152057	right	right	0	1	326.325	speed
1	20	16	4	0.8	-0.321928	0.326125	0.232608	right	left	1	0	206.614	speed
1	20	25	5	0.8	0.321928	-0.279004	-0.0747967	left	right	1	0	264.456	speed
1	30	24	6	0.8	-0.321928	-0.462135	-0.0941927	left	left	0	1	158.033	speed
1	28	35	7	0.8	0.321928	-0.285554	-0.189503	left	right	1	0	260.504	speed
1	40	32	8	0.8	-0.321928	0.275092	0.103345	left	left	0	1	229.504	speed
1	12	15	3	0.8	0.321928	0.437262	0.132585	left	right	1	0	191.911	speed
1	20	16	4	0.8	-0.321928	-0.459341	-0.239053	left	left	0	1	249.989	speed
1	29	36	7	0.805556	0.311944	-0.261844	-0.0851596	right	right	0	1	251.408	speed
1	31	25	6	0.806452	-0.31034	-0.434988	-0.104877	left	left	0	1	263.827	speed
1	21	26	5	0.807692	0.308122	0.468112	0.226401	right	right	0	1	141.358	speed
1	21	17	4	0.809524	-0.304855	-0.464068	-0.212598	left	left	0	1	247.456	speed
1	30	37	7	0.810811	0.302563	-0.327296	-0.090998	left	right	1	0	145.232	speed
1	16	13	3	0.8125	-0.29956	-0.480195	-0.0915582	left	left	0	1	282.975	speed
1	26	32	6	0.8125	0.29956	-0.286541	-0.0754623	right	right	0	1	158.556	speed
1	27	22	5	0.814815	-0.295456	0.24774	0.200608	left	left	0	1	367.423	speed
1	31	38	7	0.815789	0.293731	0.442278	0.0881678	right	right	0	1	292.67	speed
1	22	18	4	0.818182	-0.289507	-0.558352	-0.144546	left	left	0	1	326.589	speed
1	27	33	6	0.818182	0.289507	-0.261092	-0.112092	right	right	0	1	226.484	speed
1	39	32	7	0.820513	-0.285402	-0.493392	-0.25771	left	left	0	1	212.94	speed
1	23	28	5	0.821429	0.283793	-0.303429	-0.178164	left	right	1	0	210.909	speed
1	17	14	3	0.823529	-0.280108	0.271645	0.102122	right	left	1	0	175.313	speed
1	28	34	6	0.823529	0.280108	-0.285568	-0.0556578	right	right	0	1	209.248	speed
1	38	31	7	0.815789	-0.293731	0.316302	0.0610651	left	left	0	1	192.818	speed
1	33	40	7	0.825	0.277534	0.450788	0.102859	right	right	0	1	324.891	speed
1	23	19	4	0.826087	-0.275634	0.260798	0.152147	right	left	1	0	339.647	speed
1	24	29	5	0.827586	0.273018	0.48242	0.110236	right	right	0	1	208.446	speed
1	35	29	6	0.828571	-0.271302	-0.425738	-0.208057	left	left	0	1	206.066	speed
1	10	12	2	0.833333	0.263034	-0.261935	-0.0832604	left	right	1	0	416.926	speed
1	18	15	3	0.833333	-0.263034	0.33973	0.272933	right	left	1	0	202.285	speed
1	20	24	4	0.833333	0.263034	-0.242381	0.00388846	left	right	1	0	147.571	speed
1	30	25	5	0.833333	-0.263034	0.265799	0.111121	left	left	0	1	199.689	speed
1	31	37	6	0.837838	0.255257	-0.280291	-0.0813197	right	right	0	1	160.687	speed
1	31	26	5	0.83871	-0.253757	0.306749	0.229736	right	left	1	0	186.502	speed
1	21	25	4	0.84	0.251539	0.488668	0.230739	right	right	0	1	254.052	speed
1	19	16	3	0.842105	-0.247928	0.300865	0.138879	right	left	1	0	481.827	speed
1	32	38	6	0.842105	0.247928	-0.307793	-0.0820807	left	right	1	0	157.025	speed
1	32	27	5	0.84375	-0.245112	0.301936	0.195066	right	left	1	0	169.392	speed
1	31	37	6	0.837838	0.255257	0.444966	0.20388	right	right	0	1	114.885	speed
1	31	26	5	0.83871	-0.253757	-0.504498	-0.222043	left	left	0	1	342.311	speed
1	11	13	2	0.846154	0.241008	0.520198	0.145571	left	right	1	0	224.868	speed
1	26	22	4	0.846154	-0.241008	-0.504663	-0.221073	left	left	0	1	162.761	speed
1	33	39	6	0.846154	0.241008	0.471657	0.227845	right	right	0	1	146.332	speed
1	33	28	5	0.848485	-0.237039	0.298319	0.0993541	left	left	0	1	180.136	speed
1	17	20	3	0.85	0.234465	0.504337	0.253621	right	right	0	1	104.487	speed
1	40	34	6	0.85	-0.234465	0.264125	0.208801	right	left	1	0	212.487	speed
1	23	27	4	0.851852	0.231326	-0.310236	-0.0690566	right	right	0	1	146.964	speed
1	34	29	5	0.852941	-0.229482	-0.465926	-0.150971	left	left	0	1	277.283	speed
1	12	14	2	0.857143	0.222392	-0.331741	-0.206079	left	right	1	0	207.715	speed
1	21	18	3	0.857143	-0.222392	0.237673	0.158725	left	left	0	1	152.339	speed
1	24	28	4	0.857143	0.222392	-0.277443	-0.0692601	right	right	0	1	249.191	speed
1	35	30	5	0.857143	-0.222392	0.332627	0.234567	left	left	0	1	165.46	speed
1	31	36	5	0.861111	0.215729	-0.312649	-0.196254	left	right	1	0	236.529	speed
1	29	25	4	0.862069	-0.214125	0.328576	0.156205	left	left	0	1	271.986	speed
1	19	22	3	0.863636	0.211504	0.485043	0.247084	right	right	0	1	232.695	speed
1	37	32	5	0.864865	-0.209453	-0.4278	-0.138948	right	left	1	0	261.095	speed
1	13	15	2	0.866667	0.206451	0.49642	0.251329	right	right	0	1	154.183	speed
1	30	26	4	0.866667	-0.206451	-0.451779	-0.136494	right	left	1	0	430.954	speed
1	33	38	5	0.868421	0.203533	-0.316495	-0.227646	left	right	1	0	181.876	speed
1	23	20	3	0.869565	-0.201634	-0.488553	-0.122378	right	left	1	0	293.989	speed
1	27	31	4	0.870968	0.199309	0.457572	0.132134	right	right	0	1	156.537	speed
1	39	34	5	0.871795	-0.197939	-0.490548	-0.115176	left	left	0	1	217.472	speed
1	13	15	2	0.866667	0.206451	-0.313943	-0.077316	right	right	0	1	326.55	speed
1	30	26	4	0.866667	-0.206451	0.25717	0.221366	left	left	0	1	271.953	speed
1	14	16	2	0.875	0.192645	-0.38992	-0.037167	right	right	0	1	138.85	speed
1	24	21	3	0.875	-0.192645	-0.524813	-0.184386	left	left	0	1	187.8	speed
1	28	32	4	0.875	0.192645	-0.301973	-0.102371	right	right	0	1	260.185	speed
1	40	35	5	0.875	-0.192645	0.30362	0.109872	left	left	0	1	212.082	speed
1	29	33	4	0.878788	0.186413	0.487398	0.240976	right	right	0	1	379.672	speed
1	25	22	3	0.88	-0.184425	-0.45013	-0.100734	right	left	1	0	326.508	speed
1	15	17	2	0.882353	0.180572	-0.286245	-0.206465	left	right	1	0	192.51	speed
1	34	30	4	0.882353	-0.180572	-0.456769	-0.098868	right	left	1	0	87.276	speed
1	31	35	4	0.885714	0.175087	0.45123	0.179247	right	right	0	1	138.342	speed
1	18	16	2	0.888889	-0.169925	-0.423094	-0.136481	left	left	0	1	301.404	speed
1	24	27	3	0.888889	0.169925	0.506206	0.232616	right	right	0	1	221.438	speed
1	36	32	4	0.888889	-0.169925	0.28787	0.156336	right	left	1	0	180.414	speed
1	33	37	4	0.891892	0.165059	-0.277681	-0.195673	left	right	1	0	257.156	speed
1	28	25	3	0.892857	-0.163499	0.31517	0.0819149	left	left	0	1	322.015	speed
1	17	19	2	0.894737	0.160465	0.404089	0.134328	left	right	1	0	144.401	speed
1	38	34	4	0.894737	-0.160465	-0.488833	-0.266271	left	left	0	1	139.09	speed
1	26	29	3	0.896552	0.157541	0.443445	0.231686	left	right	1	0	371.726	speed
1	39	35	4	0.897436	-0.156119	0.284301	0.209116	left	left	0	1	122.101	speed
1	18	20	2	0.9	0.152003	0.464257	0.105996	left	right	1	0	300.617	speed
1	30	27	3	0.9	-0.152003	-0.454852	-0.120022	left	left	0	1	305.246	speed
1	36	40	4	0.9	0.152003	-0.324868	-0.0854291	right	right	0	1	126.401	speed
1	31	28	3	0.903226	-0.146841	0.326402	0.186428	right	left	1	0	370.287	speed
1	19	21	2	0.904762	0.14439	0.430223	0.231312	left	right	1	0	274.189	speed
1	29	26	3	0.896552	-0.157541	0.276673	0.179773	right	left	1	0	166.469	speed
1	29	32	3	0.90625	0.142019	0.524973	0.162022	right	right	0	1	182.582	speed
1	11	10	1	0.909091	-0.137504	0.336864	0.304887	right	left	1	0	408.786	speed
1	20	22	2	0.909091	0.137504	0.462453	0.241177	right	right	0	1	162.203	speed
1	33	30	3	0.909091	-0.137504	0.251841	0.192926	right	left	1	0	195.866	speed
1	31	34	3	0.911765	0.133267	-0.285702	-0.0882273	right	right	0	1	321.014	speed
1	23	21	2	0.913043	-0.131245	-0.488474	-0.238165	left	left	0	1	200.359	speed
1	32	35	3	0.914286	0.129283	-0.342258	-0.133039	right	right	0	1	276.517	speed
1	32	29	3	0.90625	-0.142019	0.306269	0.106319	left	left	0	1	450.556	speed
1	11	12	1	0.916667	0.125531	0.51829	0.141702	right	right	0	1	432.927	speed
1	24	22	2	0.916667	-0.125531	-0.465787	-0.147803	left	left	0	1	177.968	speed
1	33	36	3	0.916667	0.125531	-0.340624	-0.224163	left	right	1	0	185.21	speed
1	37	34	3	0.918919	-0.121991	0.267521	0.0931487	left	left	0	1	177.45	speed
1	23	25	2	0.92	0.120294	0.443393	0.214233	right	right	0	1	177.947	speed
1	38	35	3	0.921053	-0.118644	0.292956	0.0623236	right	left	1	0	177.701	speed
1	12	13	1	0.923077	0.115477	-0.390024	-0.18716	right	right	0	1	278.959	speed
1	26	24	2	0.923077	-0.115477	-0.466772	-0.208836	left	left	0	1	173.994	speed
1	37	40	3	0.925	0.112475	0.458946	0.121818	right	right	0	1	220.684	speed
1	27	25	2	0.925926	-0.111031	0.29806	0.0804988	left	left	0	1	266.648	speed
1	13	14	1	0.928571	0.106915	0.562676	0.277088	right	right	0	1	222.891	speed
1	28	26	2	0.928571	-0.106915	0.240189	0.164998	left	left	0	1	193.531	speed
1	27	29	2	0.931034	0.103093	-0.286972	-0.151434	left	right	1	0	289.326	speed
1	15	14	1	0.933333	-0.0995357	0.382955	0.217287	left	left	0	1	326.859	speed
1	28	30	2	0.933333	0.0995357	0.442419	0.283474	right	right	0	1	205.335	speed
1	40	37	3	0.925	-0.112475	0.287735	0.0816028	left	left	0	1	196.033	speed
1	29	31	2	0.935484	0.0962153	-0.3111	-0.0915642	left	right	1	0	175.579	speed
1	16	15	1	0.9375	-0.0931094	-0.477185	-0.115588	left	left	0	1	231.958	speed
1	30	32	2	0.9375	0.0931094	-0.279467	-0.0844928	right	right	0	1	278.679	speed
1	33	31	2	0.939394	-0.0901978	0.294938	0.0633544	left	left	0	1	141.866	speed
1	16	17	1	0.941176	0.0874628	-0.267275	-0.0611779	right	right	0	1	327.844	speed
1	34	32	2	0.941176	-0.0874628	0.260752	0.155501	right	left	1	0	189.448	speed
1	33	35	2	0.942857	0.0848889	-0.262096	-0.166796	left	right	1	0	198.541	speed
1	18	17	1	0.944444	-0.0824622	0.319006	0.156378	left	left	0	1	149.3	speed
2	18	40	22	0.45	1.152	0.57249	0.141905	right	right	0	1	389.067	accuracy
2	31	14	17	0.451613	-1.14684	0.209548	0.208256	left	left	0	1	360.122	accuracy
2	10	22	12	0.454545	1.1375	0.549885	0.104851	right	right	0	1	484.423	accuracy
2	33	15	18	0.454545	-1.1375	-0.469103	-0.212936	right	left	1	0	288.29	accuracy
2	18	40	22	0.45	1.152	0.545341	0.0735026	right	right	0	1	127.08	accuracy
2	31	14	17	0.451613	-1.14684	-0.49884	-0.204742	left	left	0	1	353.748	accuracy
2	10	22	12	0.454545	1.1375	0.571473	0.261661	left	right	1	0	401.736	accuracy
2	33	15	18	0.454545	-1.1375	0.18839	0.0957338	left	left	0	1	297.61	accuracy
2	16	35	19	0.457143	1.12928	0.589484	0.0625579	right	right	0	1	690.913	accuracy
2	24	11	13	0.458333	-1.12553	0.194144	0.065655	left	left	0	1	370.316	accuracy
2	17	37	20	0.459459	1.12199	-0.235274	-0.0863539	right	right	0	1	317.109	accuracy
2	26	12	14	0.461538	-1.11548	-0.64483	-0.121265	left	left	0	1	537.772	accuracy
2	18	39	21	0.461538	1.11548	-0.251656	-0.139063	right	right	0	1	226.394	accuracy
2	28	13	15	0.464286	-1.10692	0.187747	0.186298	left	left	0	1	314.538	accuracy
2	16	35	19	0.457143	1.12928	-0.249214	-0.217539	right	right	0	1	372.315	accuracy
2	24	11	13	0.458333	-1.12553	-0.56151	-0.223242	left	left	0	1	333.831	accuracy
2	14	30	16	0.466667	1.09954	-0.268648	-0.101294	right	right	0	1	496.045	accuracy
2	32	15	17	0.46875	-1.09311	-0.501484	-0.10051	left	left	0	1	324.492	accuracy
2	16	34	18	0.470588	1.08746	-0.246223	-0.110878	left	right	1	0	171.648	accuracy
2	36	17	19	0.472222	-1.08246	0.254172	0.292101	left	left	0	1	478.673	accuracy
2	18	38	20	0.473684	1.078	-0.261169	-0.107137	right	right	0	1	300.906	accuracy
2	30	14	16	0.466667	-1.09954	0.22996	0.255362	left	left	0	1	488.436	accuracy
2	15	32	17	0.46875	1.09311	-0.240135	-0.223908	left	right	1	0	338.579	accuracy
2	34	16	18	0.470588	-1.08746	0.213001	0.079802	left	left	0	1	330.702	accuracy
2	19	40	21	0.475	1.074	-0.216454	-0.102652	left	right	1	0	410.122	accuracy
2	21	10	11	0.47619	-1.07039	0.249873	0.164316	left	left	0	1	408.501	accuracy
2	11	23	12	0.478261	1.06413	-0.235766	-0.137679	right	right	0	1	242.265	accuracy
2	25	12	13	0.48	-1.05889	-0.552264	-0.222031	right	left	1	0	537.435	accuracy
2	13	27	14	0.481481	1.05445	-0.194776	-0.170687	right	right	0	1	474.039	accuracy
2	29	14	15	0.482759	-1.05063	0.230198	0.190995	left	left	0	1	284.273	accuracy
2	15	31	16	0.483871	1.04731	0.503365	0.0875347	right	right	0	1	250.025	accuracy
2	33	16	17	0.484848	-1.04439	-0.511678	-0.0505334	left	left	0	1	791.63	accuracy
2	17	35	18	0.485714	1.04182	-0.226498	-0.066115	right	right	0	1	326.124	accuracy
2	37	18	19	0.486486	-1.03953	-0.592109	-0.127483	left	left	0	1	246.174	accuracy
2	19	39	20	0.487179	1.03747	-0.228302	-0.266385	right	right	0	1	186.562	accuracy
2	35	17	18	0.485714	-1.04182	0.235668	0.222444	left	left	0	1	345.8	accuracy
2	18	37	19	0.486486	1.03953	0.542564	0.203358	left	right	1	0	629.32	accuracy
2	39	19	20	0.487179	-1.03747	0.265886	0.288544	left	left	0	1	347.941	accuracy
2	17	35	18	0.485714	1.04182	0.567361	0.0888556	right	right	0	1	273.84	accuracy
2	37	18	19	0.486486	-1.03953	0.258975	0.156247	left	left	0	1	317.034	accuracy
2	10	20	10	0.5	1	0.558404	0.189023	right	right	0	1	126.487	accuracy
2	22	11	11	0.5	-1	0.254356	0.14064	right	left	1	0	115.705	accuracy
2	12	24	12	0.5	1	-0.228232	-0.159223	left	right	1	0	414.523	accuracy
2	26	13	13	0.5	-1	0.228127	0.209668	left	left	0	1	365.156	accuracy
2	17	34	17	0.5	1	0.522321	0.0717196	right	right	0	1	324.458	accuracy
2	36	18	18	0.5	-1	0.233557	0.100037	left	left	0	1	293.168	accuracy
2	19	38	19	0.5	1	-0.19844	-0.103731	right	right	0	1	386.166	accuracy
2	40	20	20	0.5	-1	0.228968	0.227055	left	left	0	1	355.228	accuracy
2	20	39	19	0.512821	0.963474	-0.213878	-0.0951572	left	right	1	0	492.374	accuracy
2	37	19	18	0.513514	-0.961526	-0.541175	-0.159334	left	left	0	1	398.835	accuracy
2	18	35	17	0.514286	0.959358	0.480518	0.207322	right	right	0	1	258.691	accuracy
2	39	20	19	0.512821	-0.963474	-0.498403	-0.0654319	left	left	0	1	284.499	accuracy
2	19	37	18	0.513514	0.961526	-0.276753	-0.233123	left	right	1	0	149.339	accuracy
2	35	18	17	0.514286	-0.959358	-0.509539	-0.0601322	left	left	0	1	621.55	accuracy
2	20	39	19	0.512821	0.963474	0.55099	0.235803	right	right	0	1	257.786	accuracy
2	37	19	18	0.513514	-0.961526	-0.545484	-0.11558	left	left	0	1	567.997	accuracy
2	17	33	16	0.515152	0.956931	-0.222256	-0.255473	right	right	0	1	343.687	accuracy
2	31	16	15	0.516129	-0.954196	-0.473281	-0.106737	left	left	0	1	326.295	accuracy
2	15	29	14	0.517241	0.95109	-0.223517	-0.242568	right	right	0	1	461.631	accuracy
2	27	14	13	0.518519	-0.947533	0.234924	0.2821	left	left	0	1	371.599	accuracy
2	13	25	12	0.52	0.943416	0.540177	0.176176	right	right	0	1	148.435	accuracy
2	23	12	11	0.521739	-0.938599	0.247727	0.127695	left	left	0	1	351.038	accuracy
2	11	21	10	0.52381	0.932886	-0.259079	-0.135994	left	right	1	0	357.262	accuracy
2	33	17	16	0.515152	-0.956931	0.228795	0.118594	left	left	0	1	337.969	accuracy
2	21	40	19	0.525	0.929611	-0.231146	-0.209658	left	right	1	0	172.527	accuracy
2	19	10	9	0.526316	-0.925999	-0.494636	-0.235334	left	left	0	1	463.998	accuracy
2	20	38	18	0.526316	0.925999	0.483132	0.130921	left	right	1	0	369.201	accuracy
2	36	19	17	0.527778	-0.921997	0.25625	0.129305	left	left	0	1	280.436	accuracy
2	18	34	16	0.529412	0.917538	-0.238362	-0.115707	right	right	0	1	236.126	accuracy
2	32	17	15	0.53125	-0.912537	0.269183	0.256526	left	left	0	1	244.223	accuracy
2	16	30	14	0.533333	0.906891	-0.208565	-0.2821	right	right	0	1	351.68	accuracy
2	40	21	19	0.525	-0.929611	-0.494363	-0.19566	left	left	0	1	337.986	accuracy
2	15	28	13	0.535714	0.900464	0.527919	0.214575	right	right	0	1	357.568	accuracy
2	26	14	12	0.538462	-0.893085	-0.544177	-0.198687	left	left	0	1	267.023	accuracy
2	21	39	18	0.538462	0.893085	-0.226139	-0.0775529	right	right	0	1	426.577	accuracy
2	37	20	17	0.540541	-0.887525	-0.481018	-0.0819107	left	left	0	1	583.833	accuracy
2	13	24	11	0.541667	0.884523	0.515411	0.184363	right	right	0	1	874.539	accuracy
2	35	19	16	0.542857	-0.881356	-0.521037	-0.0599704	left	left	0	1	194.574	accuracy
2	15	28	13	0.535714	0.900464	0.567567	0.218095	left	right	1	0	326.312	accuracy
2	26	14	12	0.538462	-0.893085	-0.518239	-0.0715106	left	left	0	1	331.59	accuracy
2	12	22	10	0.545455	0.874469	0.499498	0.147871	right	right	0	1	400.887	accuracy
2	33	18	15	0.545455	-0.874469	-0.498475	-0.070418	right	left	1	0	887.127	accuracy
2	17	31	14	0.548387	0.866733	0.540583	0.217577	right	right	0	1	222.253	accuracy
2	20	11	9	0.55	-0.862496	0.276033	0.182877	left	left	0	1	489.023	accuracy
2	22	40	18	0.55	0.862496	-0.224421	-0.160152	right	right	0	1	374.527	accuracy
2	29	16	13	0.551724	-0.857981	-0.496876	-0.147676	right	left	1	0	394.023	accuracy
2	21	38	17	0.552632	0.85561	0.548605	0.214292	right	right	0	1	453.076	accuracy
2	22	12	10	0.545455	-0.874469	-0.495904	-0.217403	left	left	0	1	275.804	accuracy
2	10	18	8	0.555556	0.847997	0.418656	0.104108	left	right	1	0	244.138	accuracy
2	27	15	12	0.555556	-0.847997	0.31052	0.273654	left	left	0	1	336.672	accuracy
2	20	36	16	0.555556	0.847997	0.534457	0.24178	left	right	1	0	232.939	accuracy
2	34	19	15	0.558824	-0.839535	-0.422092	-0.0707397	right	left	1	0	583.352	accuracy
2	14	25	11	0.56	0.836501	0.584994	0.146751	right	right	0	1	358.885	accuracy
2	32	18	14	0.5625	-0.830075	-0.47559	-0.0856688	left	left	0	1	424.001	accuracy
2	22	39	17	0.564103	0.825971	-0.238238	-0.111039	right	right	0	1	345.036	accuracy
2	18	10	8	0.555556	-0.847997	-0.612038	-0.188366	left	left	0	1	825.003	accuracy
2	13	23	10	0.565217	0.823122	-0.2369	-0.0767832	right	right	0	1	356.904	accuracy
2	30	17	13	0.566667	-0.819428	-0.524493	-0.118186	left	left	0	1	435.979	accuracy
2	21	37	16	0.567568	0.817136	0.484407	0.184284	left	right	1	0	289.785	accuracy
2	21	12	9	0.571429	-0.807355	0.252697	0.216545	right	left	1	0	271.957	accuracy
2	16	28	12	0.571429	0.807355	-0.273542	-0.194547	right	right	0	1	448.605	accuracy
2	35	20	15	0.571429	-0.807355	0.258171	0.193962	left	left	0	1	296.487	accuracy
2	13	23	10	0.565217	0.823122	0.575111	0.240193	left	right	1	0	500.106	accuracy
2	30	17	13	0.566667	-0.819428	-0.512686	-0.129794	right	left	1	0	407.83	accuracy
2	23	40	17	0.575	0.798366	0.447109	0.105292	right	right	0	1	293.992	accuracy
2	33	19	14	0.575758	-0.796467	0.233455	0.0896647	right	left	1	0	450.743	accuracy
2	15	26	11	0.576923	0.793549	0.527148	0.159414	right	right	0	1	495.882	accuracy
2	19	11	8	0.578947	-0.788496	-0.590949	-0.396877	left	left	0	1	793.069	accuracy
2	22	38	16	0.578947	0.788496	-0.273171	-0.230035	right	right	0	1	230.951	accuracy
2	31	18	13	0.580645	-0.784271	0.311931	0.139362	left	left	0	1	402.6	accuracy
2	14	24	10	0.583333	0.777608	0.498401	0.0883607	right	right	0	1	551.785	accuracy
2	36	21	15	0.583333	-0.777608	0.253005	0.180401	left	left	0	1	325.594	accuracy
2	17	29	12	0.586207	0.770518	0.499552	0.0708571	right	right	0	1	178.675	accuracy
2	17	10	7	0.588235	-0.765535	-0.605551	-0.308229	left	left	0	1	188.986	accuracy
2	20	34	14	0.588235	0.765535	-0.212491	-0.102381	right	right	0	1	356.748	accuracy
2	39	23	16	0.589744	-0.76184	0.227232	0.0890969	left	left	0	1	281.789	accuracy
2	13	22	9	0.590909	0.758992	-0.27492	-0.216334	right	right	0	1	398.249	accuracy
2	27	16	11	0.592593	-0.754888	-0.499405	-0.165429	right	left	1	0	271.58	accuracy
2	19	32	13	0.59375	0.752072	0.494316	0.0955799	left	right	1	0	346.894	accuracy
2	37	22	15	0.594595	-0.750022	0.268101	0.193479	left	left	0	1	326.389	accuracy
2	12	20	8	0.6	0.736966	0.606642	0.153528	left	right	1	0	484.69	accuracy
2	25	15	10	0.6	-0.736966	-0.534412	-0.23984	right	left	1	0	513.892	accuracy
2	18	30	12	0.6	0.736966	-0.244533	-0.132841	left	right	1	0	384.697	accuracy
2	35	21	14	0.6	-0.736966	0.243195	0.0829847	left	left	0	1	326.058	accuracy
2	24	40	16	0.6	0.736966	-0.269474	-0.104293	right	right	0	1	360.978	accuracy
2	20	12	8	0.6	-0.736966	0.328292	0.0959419	left	left	0	1	361.961	accuracy
2	15	25	10	0.6	0.736966	-0.287465	-0.219318	right	right	0	1	187.733	accuracy
2	30	18	12	0.6	-0.736966	0.29504	0.193984	left	left	0	1	294.283	accuracy
2	23	38	15	0.605263	0.724366	-0.288477	-0.200638	left	right	1	0	302.229	accuracy
2	33	20	13	0.606061	-0.722466	0.259633	0.115855	left	left	0	1	430.735	accuracy
2	17	28	11	0.607143	0.719892	-0.306954	-0.157144	right	right	0	1	383.301	accuracy
2	23	14	9	0.608696	-0.716207	0.286528	0.227781	left	left	0	1	427.511	accuracy
2	11	18	7	0.611111	0.710493	0.494333	0.125324	right	right	0	1	212.265	accuracy
2	36	22	14	0.611111	-0.710493	-0.497151	-0.219144	left	left	0	1	199.316	accuracy
2	19	31	12	0.612903	0.706269	-0.268594	-0.213169	right	right	0	1	300.319	accuracy
2	38	23	15	0.605263	-0.724366	-0.493368	-0.199431	left	left	0	1	292.406	accuracy
2	16	26	10	0.615385	0.70044	0.511709	0.101814	right	right	0	1	207.363	accuracy
2	39	24	15	0.615385	-0.70044	0.246063	0.110021	left	left	0	1	323.9	accuracy
2	21	34	13	0.617647	0.695145	0.518393	0.188413	right	right	0	1	304.169	accuracy
2	21	13	8	0.619048	-0.691878	-0.526434	-0.0720159	right	left	1	0	398.006	accuracy
2	18	29	11	0.62069	0.688056	0.475995	0.107353	left	right	1	0	337.415	accuracy
2	37	23	14	0.621622	-0.685891	-0.52146	-0.0953378	right	left	1	0	294.646	accuracy
2	16	26	10	0.615385	0.70044	0.460766	0.142755	right	right	0	1	370.306	accuracy
2	39	24	15	0.615385	-0.70044	-0.480928	-0.0898974	right	left	1	0	412.413	accuracy
2	10	16	6	0.625	0.678072	0.39892	0.135514	right	right	0	1	350.691	accuracy
2	24	15	9	0.625	-0.678072	0.318658	0.120579	left	left	0	1	292.285	accuracy
2	20	32	12	0.625	0.678072	-0.262093	-0.138622	left	right	1	0	356.511	accuracy
2	40	25	15	0.625	-0.678072	-0.466027	-0.18627	left	left	0	1	305.864	accuracy
2	22	35	13	0.628571	0.669851	0.51754	0.0889391	left	right	1	0	377.379	accuracy
2	27	17	10	0.62963	-0.667425	0.333261	0.14209	right	left	1	0	189.298	accuracy
2	12	19	7	0.631579	0.662965	-0.233377	-0.0453058	right	right	0	1	387.731	accuracy
2	38	24	14	0.631579	-0.662965	-0.557174	-0.225982	left	left	0	1	652.581	accuracy
2	14	22	8	0.636364	0.652077	-0.371351	-0.186082	right	right	0	1	346.995	accuracy
2	33	21	12	0.636364	-0.652077	0.301008	0.129032	left	left	0	1	372.267	accuracy
2	23	36	13	0.638889	0.646363	-0.232428	-0.236839	right	right	0	1	279.016	accuracy
2	25	16	9	0.64	-0.643856	0.303936	0.132323	right	left	1	0	137.083	accuracy
2	25	39	14	0.641026	0.641546	0.481741	0.235201	right	right	0	1	515.927	accuracy
2	28	18	10	0.642857	-0.63743	0.299052	0.199794	left	left	0	1	324.039	accuracy
2	14	22	8	0.636364	0.652077	0.51495	0.210472	right	right	0	1	686.487	accuracy
2	33	21	12	0.636364	-0.652077	0.312873	0.220456	left	left	0	1	137.81	accuracy
2	20	31	11	0.645161	0.632268	-0.275323	-0.208903	right	right	0	1	271.335	accuracy
2	17	11	6	0.647059	-0.628031	-0.559507	-0.153224	left	left	0	1	734.589	accuracy
2	22	34	12	0.647059	0.628031	-0.260078	-0.129615	left	right	1	0	288.123	accuracy
2	37	24	13	0.648649	-0.624491	-0.444652	-0.200426	left	left	0	1	701.571	accuracy
2	13	20	7	0.65	0.621488	0.483157	0.141633	left	right	1	0	325.968	accuracy
2	40	26	14	0.65	-0.621488	0.27779	0.216905	left	left	0	1	543.926	accuracy
2	15	23	8	0.652174	0.616671	0.501979	0.128854	left	right	1	0	290.145	accuracy
2	26	17	9	0.653846	-0.612977	0.268657	0.193521	left	left	0	1	373.267	accuracy
2	19	29	10	0.655172	0.610053	-0.239276	-0.193798	left	right	1	0	425.747	accuracy
2	32	21	11	0.65625	-0.607683	-0.504304	-0.0811512	left	left	0	1	303.134	accuracy
2	23	35	12	0.657143	0.605721	-0.27673	-0.147292	right	right	0	1	338.014	accuracy
2	38	25	13	0.657895	-0.604071	0.268128	0.248561	right	left	1	0	331.596	accuracy
2	19	29	10	0.655172	0.610053	0.518267	0.231518	left	right	1	0	326.154	accuracy
2	32	21	11	0.65625	-0.607683	0.223169	0.0487876	left	left	0	1	376.726	accuracy
2	23	35	12	0.657143	0.605721	-0.276337	-0.199756	right	right	0	1	326.22	accuracy
2	38	25	13	0.657895	-0.604071	0.262908	0.204584	right	left	1	0	234.693	accuracy
2	10	15	5	0.666667	0.584963	0.467271	0.236571	left	right	1	0	941.843	accuracy
2	18	12	6	0.666667	-0.584963	0.222297	0.143082	left	left	0	1	742.76	accuracy
2	14	21	7	0.666667	0.584963	0.473147	0.147527	right	right	0	1	457.416	accuracy
2	24	16	8	0.666667	-0.584963	0.255253	0.204584	left	left	0	1	282.817	accuracy
2	18	27	9	0.666667	0.584963	0.482226	0.204294	left	right	1	0	327.752	accuracy
2	30	20	10	0.666667	-0.584963	0.255485	0.221296	right	left	1	0	534.653	accuracy
2	22	33	11	0.666667	0.584963	-0.250887	-0.190417	right	right	0	1	501.834	accuracy
2	36	24	12	0.666667	-0.584963	-0.480192	-0.219423	right	left	1	0	839.91	accuracy
2	27	40	13	0.675	0.567041	0.462622	0.205577	right	right	0	1	370.008	accuracy
2	37	25	12	0.675676	-0.565597	0.263697	0.0776958	left	left	0	1	325.431	accuracy
2	23	34	11	0.676471	0.563901	0.529168	0.125063	right	right	0	1	329.094	accuracy
2	31	21	10	0.677419	-0.561879	0.248652	0.20766	left	left	0	1	339.768	accuracy
2	19	28	9	0.678571	0.559427	0.420211	0.0708912	left	right	1	0	195.428	accuracy
2	25	17	8	0.68	-0.556393	0.334349	0.143818	right	left	1	0	326.739	accuracy
2	15	22	7	0.681818	0.552541	0.483388	0.0900155	left	right	1	0	368.973	accuracy
2	19	13	6	0.684211	-0.547488	-0.510534	-0.12813	left	left	0	1	493.969	accuracy
2	24	35	11	0.685714	0.544321	0.40824	0.201391	right	right	0	1	401.341	accuracy
2	16	11	5	0.6875	-0.540568	-0.477049	-0.18612	left	left	0	1	351.364	accuracy
2	22	32	10	0.6875	0.540568	0.443771	0.199824	right	right	0	1	271.227	accuracy
2	29	20	9	0.689655	-0.536053	-0.521483	-0.118242	left	left	0	1	250.224	accuracy
2	18	26	8	0.692308	0.530515	0.492684	0.243345	left	right	1	0	366.117	accuracy
2	39	27	12	0.692308	-0.530515	0.279521	0.0870274	left	left	0	1	334.792	accuracy
2	25	36	11	0.694444	0.526069	0.440918	0.0908679	right	right	0	1	280.686	accuracy
2	35	24	11	0.685714	-0.544321	-0.507976	-0.102581	right	left	1	0	368.831	accuracy
2	16	23	7	0.695652	0.523562	0.446651	0.242884	left	right	1	0	331.013	accuracy
2	33	23	10	0.69697	-0.520832	-0.469325	-0.115193	left	left	0	1	247.187	accuracy
2	14	20	6	0.7	0.514573	-0.281071	-0.240756	right	right	0	1	428.453	accuracy
2	30	21	9	0.7	-0.514573	-0.546571	-0.205032	right	left	1	0	375.244	accuracy
2	28	40	12	0.7	0.514573	0.490573	0.11059	left	right	1	0	750.242	accuracy
2	37	26	11	0.702703	-0.509014	0.291371	0.113624	left	left	0	1	383.401	accuracy
2	19	27	8	0.703704	0.50696	-0.31774	-0.243888	left	right	1	0	324.518	accuracy
2	23	16	7	0.695652	-0.523562	0.277758	0.178019	left	left	0	1	608.359	accuracy
2	12	17	5	0.705882	0.5025	0.475056	0.226527	right	right	0	1	807.235	accuracy
2	34	24	10	0.705882	-0.5025	0.315995	0.0965137	left	left	0	1	286.638	accuracy
2	17	24	7	0.708333	0.4975	-0.288462	-0.134505	right	right	0	1	383.679	accuracy
2	31	22	9	0.709677	-0.494765	0.290988	0.190946	left	left	0	1	350.27	accuracy
2	27	38	11	0.710526	0.49304	0.528352	0.220237	left	right	1	0	505.996	accuracy
2	14	10	4	0.714286	-0.485427	0.30792	0.17	left	left	0	1	225.078	accuracy
2	15	21	6	0.714286	0.485427	-0.214622	-0.151484	right	right	0	1	260.396	accuracy
2	28	20	8	0.714286	-0.485427	-0.542094	-0.0967615	right	left	1	0	343.655	accuracy
2	28	39	11	0.717949	0.478047	0.459127	0.209373	left	right	1	0	908.878	accuracy
2	32	23	9	0.71875	-0.476438	0.251796	0.0587964	left	left	0	1	330.071	accuracy
2	18	25	7	0.72	0.473931	-0.275894	-0.179946	right	right	0	1	357.511	accuracy
2	18	13	5	0.722222	-0.469485	-0.461441	-0.046365	left	left	0	1	404.958	accuracy
2	26	36	10	0.722222	0.469485	0.521861	0.246918	left	right	1	0	393.774	accuracy
2	29	21	8	0.724138	-0.465664	0.288584	0.0740669	left	left	0	1	343.911	accuracy
2	28	39	11	0.717949	0.478047	-0.229632	-0.107373	left	right	1	0	308.581	accuracy
2	32	23	9	0.71875	-0.476438	0.298562	0.0970954	left	left	0	1	486.337	accuracy
2	29	40	11	0.725	0.463947	0.450533	0.167882	right	right	0	1	149.92	accuracy
2	22	16	6	0.727273	-0.459432	0.260404	0.194308	right	left	1	0	183.831	accuracy
2	24	33	9	0.727273	0.459432	0.498528	0.244378	right	right	0	1	375.049	accuracy
2	37	27	10	0.72973	-0.454566	0.25279	0.0955879	left	left	0	1	317.318	accuracy
2	19	26	7	0.730769	0.452512	-0.247383	-0.0707073	right	right	0	1	518.748	accuracy
2	15	11	4	0.733333	-0.447459	0.281006	0.14247	left	left	0	1	771.068	accuracy
2	22	30	8	0.733333	0.447459	0.501763	0.0955153	right	right	0	1	322.768	accuracy
2	40	29	11	0.725	-0.463947	0.293236	0.217364	left	left	0	1	292.588	accuracy
2	25	34	9	0.735294	0.443607	-0.277806	-0.129284	right	right	0	1	265.405	accuracy
2	19	14	5	0.736842	-0.440573	0.227615	0.164438	left	left	0	1	657.929	accuracy
2	28	38	10	0.736842	0.440573	0.468454	0.075238	right	right	0	1	248.118	accuracy
2	23	17	6	0.73913	-0.436099	-0.497453	-0.109123	right	left	1	0	297.177	accuracy
2	20	27	7	0.740741	0.432959	-0.271002	-0.125601	right	right	0	1	383.513	accuracy
2	31	23	8	0.741935	-0.430634	0.254459	0.263173	right	left	1	0	155.08	accuracy
2	26	35	9	0.742857	0.428843	0.503984	0.126971	left	right	1	0	598.329	accuracy
2	39	29	10	0.74359	-0.427421	-0.466279	-0.133983	right	left	1	0	279.289	accuracy
2	12	16	4	0.75	0.415037	0.50035	0.240733	right	right	0	1	485.043	accuracy
2	20	15	5	0.75	-0.415037	-0.583111	-0.273106	right	left	1	0	184.575	accuracy
2	18	24	6	0.75	0.415037	0.496806	0.225416	left	right	1	0	287.299	accuracy
2	28	21	7	0.75	-0.415037	-0.412294	-0.0862414	right	left	1	0	347.438	accuracy
2	24	32	8	0.75	0.415037	0.519316	0.168384	right	right	0	1	245.475	accuracy
2	36	27	9	0.75	-0.415037	-0.470944	-0.0640216	right	left	1	0	279.076	accuracy
2	30	40	10	0.75	0.415037	-0.268784	-0.185885	right	right	0	1	498.023	accuracy
2	16	12	4	0.75	-0.415037	-0.483463	-0.115804	left	left	0	1	261.302	accuracy
2	28	37	9	0.756757	0.402098	-0.314081	-0.234743	left	right	1	0	223.768	accuracy
2	33	25	8	0.757576	-0.400538	-0.513224	-0.199132	left	left	0	1	273.411	accuracy
2	22	29	7	0.758621	0.398549	0.518348	0.223042	right	right	0	1	232.285	accuracy
2	25	19	6	0.76	-0.395929	0.313674	0.0896826	left	left	0	1	467.741	accuracy
2	16	21	5	0.761905	0.392317	-0.234256	-0.0818606	left	right	1	0	377.09	accuracy
2	38	29	9	0.763158	-0.389947	0.2755	0.229986	left	left	0	1	420.67	accuracy
2	13	17	4	0.764706	0.387023	0.434334	0.217572	right	right	0	1	229.34	accuracy
2	34	26	8	0.764706	-0.387023	-0.46245	-0.230162	right	left	1	0	227.296	accuracy
2	23	30	7	0.766667	0.383329	-0.303583	-0.200764	right	right	0	1	331.86	accuracy
2	13	10	3	0.769231	-0.378512	0.304316	0.0758228	left	left	0	1	360.046	accuracy
2	20	26	6	0.769231	0.378512	-0.270569	-0.136596	right	right	0	1	324.378	accuracy
2	39	30	9	0.769231	-0.378512	-0.47703	-0.111894	left	left	0	1	264.957	accuracy
2	27	35	8	0.771429	0.374396	0.46059	0.124603	right	right	0	1	267.156	accuracy
2	22	17	5	0.772727	-0.371969	0.224572	0.175758	right	left	1	0	788.213	accuracy
2	24	31	7	0.774194	0.369234	-0.249403	-0.186141	right	right	0	1	346.994	accuracy
2	30	23	7	0.766667	-0.383329	-0.511121	-0.270125	left	left	0	1	357.546	accuracy
2	31	40	9	0.775	0.367732	0.46139	0.110307	left	right	1	0	438.525	accuracy
2	18	14	4	0.777778	-0.36257	-0.457044	-0.215842	left	left	0	1	537.203	accuracy
2	21	27	6	0.777778	0.36257	-0.292219	-0.140077	right	right	0	1	426.251	accuracy
2	36	28	8	0.777778	-0.36257	-0.476914	-0.085238	left	left	0	1	169.399	accuracy
2	25	32	7	0.78125	0.356144	-0.245057	-0.0767535	right	right	0	1	269.896	accuracy
2	23	18	5	0.782609	-0.353637	-0.53043	-0.257219	left	left	0	1	272.643	accuracy
2	29	37	8	0.783784	0.351472	-0.268396	-0.0958189	right	right	0	1	334.31	accuracy
2	40	31	9	0.775	-0.367732	0.276162	0.193456	left	left	0	1	274.306	accuracy
2	11	14	3	0.785714	0.347923	-0.244521	-0.0998221	right	right	0	1	275.053	accuracy
2	28	22	6	0.785714	-0.347923	-0.480845	-0.126665	right	left	1	0	270.862	accuracy
2	26	33	7	0.787879	0.343954	-0.278715	-0.225375	right	right	0	1	442.127	accuracy
2	19	15	4	0.789474	-0.341037	-0.446468	-0.297256	right	left	1	0	342.746	accuracy
2	30	38	8	0.789474	0.341037	-0.241855	-0.179354	right	right	0	1	212.747	accuracy
2	24	19	5	0.791667	-0.337035	0.300402	0.217513	right	left	1	0	172.867	accuracy
2	23	29	6	0.793103	0.334419	-0.280479	-0.156602	right	right	0	1	400.277	accuracy
2	34	27	7	0.794118	-0.332575	0.302133	0.0828658	left	left	0	1	291.927	accuracy
2	12	15	3	0.8	0.321928	0.461622	0.152057	left	right	1	0	356.167	accuracy
2	20	16	4	0.8	-0.321928	0.326125	0.232608	left	left	0	1	388.562	accuracy
2	20	25	5	0.8	0.321928	-0.279004	-0.0747967	right	right	0	1	181.456	accuracy
2	30	24	6	0.8	-0.321928	-0.462135	-0.0941927	right	left	1	0	372.975	accuracy
2	28	35	7	0.8	0.321928	-0.285554	-0.189503	right	right	0	1	345.918	accuracy
2	40	32	8	0.8	-0.321928	0.275092	0.103345	left	left	0	1	157.112	accuracy
2	12	15	3	0.8	0.321928	0.437262	0.132585	left	right	1	0	316.47	accuracy
2	20	16	4	0.8	-0.321928	-0.459341	-0.239053	right	left	1	0	648.077	accuracy
2	29	36	7	0.805556	0.311944	-0.261844	-0.0851596	right	right	0	1	263.224	accuracy
2	31	25	6	0.806452	-0.31034	-0.434988	-0.104877	right	left	1	0	648.572	accuracy
2	21	26	5	0.807692	0.308122	0.468112	0.226401	left	right	1	0	367.783	accuracy
2	21	17	4	0.809524	-0.304855	-0.464068	-0.212598	right	left	1	0	354.847	accuracy
2	30	37	7	0.810811	0.302563	-0.327296	-0.090998	right	right	0	1	707.842	accuracy
2	16	13	3	0.8125	-0.29956	-0.480195	-0.0915582	left	left	0	1	253.763	accuracy
2	26	32	6	0.8125	0.29956	-0.286541	-0.0754623	left	right	1	0	324.442	accuracy
2	27	22	5	0.814815	-0.295456	0.24774	0.200608	left	left	0	1	164.358	accuracy
2	31	38	7	0.815789	0.293731	0.442278	0.0881678	left	right	1	0	824.85	accuracy
2	22	18	4	0.818182	-0.289507	-0.558352	-0.144546	left	left	0	1	512.064	accuracy
2	27	33	6	0.818182	0.289507	-0.261092	-0.112092	right	right	0	1	301.855	accuracy
2	39	32	7	0.820513	-0.285402	-0.493392	-0.25771	right	left	1	0	360.791	accuracy
2	23	28	5	0.821429	0.283793	-0.303429	-0.178164	right	right	0	1	326.193	accuracy
2	17	14	3	0.823529	-0.280108	0.271645	0.102122	left	left	0	1	285.803	accuracy
2	28	34	6	0.823529	0.280108	-0.285568	-0.0556578	right	right	0	1	466.017	accuracy
2	38	31	7	0.815789	-0.293731	0.316302	0.0610651	left	left	0	1	337.366	accuracy
2	33	40	7	0.825	0.277534	0.450788	0.102859	right	right	0	1	95.3271	accuracy
2	23	19	4	0.826087	-0.275634	0.260798	0.152147	right	left	1	0	242.451	accuracy
2	24	29	5	0.827586	0.273018	0.48242	0.110236	left	right	1	0	343.892	accuracy
2	35	29	6	0.828571	-0.271302	-0.425738	-0.208057	right	left	1	0	158.25	accuracy
2	10	12	2	0.833333	0.263034	-0.261935	-0.0832604	right	right	0	1	400.153	accuracy
2	18	15	3	0.833333	-0.263034	0.33973	0.272933	right	left	1	0	512.328	accuracy
2	20	24	4	0.833333	0.263034	-0.242381	0.00388846	right	right	0	1	220.646	accuracy
2	30	25	5	0.833333	-0.263034	0.265799	0.111121	left	left	0	1	591.709	accuracy
2	31	37	6	0.837838	0.255257	-0.280291	-0.0813197	right	right	0	1	613.205	accuracy
2	31	26	5	0.83871	-0.253757	0.306749	0.229736	left	left	0	1	325.952	accuracy
2	21	25	4	0.84	0.251539	0.488668	0.230739	right	right	0	1	425.881	accuracy
2	19	16	3	0.842105	-0.247928	0.300865	0.138879	right	left	1	0	244.442	accuracy
2	32	38	6	0.842105	0.247928	-0.307793	-0.0820807	right	right	0	1	394.333	accuracy
2	32	27	5	0.84375	-0.245112	0.301936	0.195066	left	left	0	1	388.555	accuracy
2	31	37	6	0.837838	0.255257	0.444966	0.20388	right	right	0	1	216.738	accuracy
2	31	26	5	0.83871	-0.253757	-0.504498	-0.222043	right	left	1	0	388.242	accuracy
2	11	13	2	0.846154	0.241008	0.520198	0.145571	left	right	1	0	350.697	accuracy
2	26	22	4	0.846154	-0.241008	-0.504663	-0.221073	right	left	1	0	250.297	accuracy
2	33	39	6	0.846154	0.241008	0.471657	0.227845	right	right	0	1	285.036	accuracy
2	33	28	5	0.848485	-0.237039	0.298319	0.0993541	left	left	0	1	275.305	accuracy
2	17	20	3	0.85	0.234465	0.504337	0.253621	right	right	0	1	114.64	accuracy
2	40	34	6	0.85	-0.234465	0.264125	0.208801	right	left	1	0	202.52	accuracy
2	23	27	4	0.851852	0.231326	-0.310236	-0.0690566	left	right	1	0	339.723	accuracy
2	34	29	5	0.852941	-0.229482	-0.465926	-0.150971	right	left	1	0	412.414	accuracy
2	12	14	2	0.857143	0.222392	-0.331741	-0.206079	left	right	1	0	448.61	accuracy
2	21	18	3	0.857143	-0.222392	0.237673	0.158725	right	left	1	0	247.352	accuracy
2	24	28	4	0.857143	0.222392	-0.277443	-0.0692601	right	right	0	1	326.132	accuracy
2	35	30	5	0.857143	-0.222392	0.332627	0.234567	left	left	0	1	431.98	accuracy
2	31	36	5	0.861111	0.215729	-0.312649	-0.196254	right	right	0	1	301.881	accuracy
2	29	25	4	0.862069	-0.214125	0.328576	0.156205	left	left	0	1	390.558	accuracy
2	19	22	3	0.863636	0.211504	0.485043	0.247084	right	right	0	1	144.167	accuracy
2	37	32	5	0.864865	-0.209453	-0.4278	-0.138948	right	left	1	0	370.777	accuracy
2	13	15	2	0.866667	0.206451	0.49642	0.251329	left	right	1	0	645.498	accuracy
2	30	26	4	0.866667	-0.206451	-0.451779	-0.136494	left	left	0	1	263.449	accuracy
2	33	38	5	0.868421	0.203533	-0.316495	-0.227646	right	right	0	1	512.156	accuracy
2	23	20	3	0.869565	-0.201634	-0.488553	-0.122378	right	left	1	0	440.637	accuracy
2	27	31	4	0.870968	0.199309	0.457572	0.132134	right	right	0	1	231.664	accuracy
2	39	34	5	0.871795	-0.197939	-0.490548	-0.115176	right	left	1	0	343.96	accuracy
2	13	15	2	0.866667	0.206451	-0.313943	-0.077316	right	right	0	1	469.05	accuracy
2	30	26	4	0.866667	-0.206451	0.25717	0.221366	left	left	0	1	765.696	accuracy
2	14	16	2	0.875	0.192645	-0.38992	-0.037167	right	right	0	1	422.029	accuracy
2	24	21	3	0.875	-0.192645	-0.524813	-0.184386	right	left	1	0	295.86	accuracy
2	28	32	4	0.875	0.192645	-0.301973	-0.102371	right	right	0	1	422.618	accuracy
2	40	35	5	0.875	-0.192645	0.30362	0.109872	left	left	0	1	325.02	accuracy
2	29	33	4	0.878788	0.186413	0.487398	0.240976	left	right	1	0	325.379	accuracy
2	25	22	3	0.88	-0.184425	-0.45013	-0.100734	left	left	0	1	416.429	accuracy
2	15	17	2	0.882353	0.180572	-0.286245	-0.206465	right	right	0	1	610.72	accuracy
2	34	30	4	0.882353	-0.180572	-0.456769	-0.098868	right	left	1	0	296.18	accuracy
2	31	35	4	0.885714	0.175087	0.45123	0.179247	left	right	1	0	337.234	accuracy
2	18	16	2	0.888889	-0.169925	-0.423094	-0.136481	right	left	1	0	701.406	accuracy
2	24	27	3	0.888889	0.169925	0.506206	0.232616	left	right	1	0	411.838	accuracy
2	36	32	4	0.888889	-0.169925	0.28787	0.156336	right	left	1	0	325.782	accuracy
2	33	37	4	0.891892	0.165059	-0.277681	-0.195673	left	right	1	0	231.263	accuracy
2	28	25	3	0.892857	-0.163499	0.31517	0.0819149	left	left	0	1	626.897	accuracy
2	17	19	2	0.894737	0.160465	0.404089	0.134328	left	right	1	0	416.175	accuracy
2	38	34	4	0.894737	-0.160465	-0.488833	-0.266271	left	left	0	1	233.068	accuracy
2	26	29	3	0.896552	0.157541	0.443445	0.231686	right	right	0	1	341.183	accuracy
2	39	35	4	0.897436	-0.156119	0.284301	0.209116	left	left	0	1	280.968	accuracy
2	18	20	2	0.9	0.152003	0.464257	0.105996	left	right	1	0	368.55	accuracy
2	30	27	3	0.9	-0.152003	-0.454852	-0.120022	right	left	1	0	221.103	accuracy
2	36	40	4	0.9	0.152003	-0.324868	-0.0854291	right	right	0	1	296.5	accuracy
2	31	28	3	0.903226	-0.146841	0.326402	0.186428	right	left	1	0	108.401	accuracy
2	19	21	2	0.904762	0.14439	0.430223	0.231312	right	right	0	1	257.295	accuracy
2	29	26	3	0.896552	-0.157541	0.276673	0.179773	left	left	0	1	478.157	accuracy
2	29	32	3	0.90625	0.142019	0.524973	0.162022	left	right	1	0	580.791	accuracy
2	11	10	1	0.909091	-0.137504	0.336864	0.304887	right	left	1	0	330.756	accuracy
2	20	22	2	0.909091	0.137504	0.462453	0.241177	right	right	0	1	219.367	accuracy
2	33	30	3	0.909091	-0.137504	0.251841	0.192926	left	left	0	1	373.997	accuracy
2	31	34	3	0.911765	0.133267	-0.285702	-0.0882273	right	right	0	1	232.626	accuracy
2	23	21	2	0.913043	-0.131245	-0.488474	-0.238165	left	left	0	1	319.684	accuracy
2	32	35	3	0.914286	0.129283	-0.342258	-0.133039	right	right	0	1	331.822	accuracy
2	32	29	3	0.90625	-0.142019	0.306269	0.106319	left	left	0	1	243.482	accuracy
2	11	12	1	0.916667	0.125531	0.51829	0.141702	right	right	0	1	521.041	accuracy
2	24	22	2	0.916667	-0.125531	-0.465787	-0.147803	right	left	1	0	326.656	accuracy
2	33	36	3	0.916667	0.125531	-0.340624	-0.224163	right	right	0	1	196.38	accuracy
2	37	34	3	0.918919	-0.121991	0.267521	0.0931487	left	left	0	1	281.144	accuracy
2	23	25	2	0.92	0.120294	0.443393	0.214233	right	right	0	1	155.284	accuracy
2	38	35	3	0.921053	-0.118644	0.292956	0.0623236	left	left	0	1	339.869	accuracy
2	12	13	1	0.923077	0.115477	-0.390024	-0.18716	left	right	1	0	399.809	accuracy
2	26	24	2	0.923077	-0.115477	-0.466772	-0.208836	left	left	0	1	308.323	accuracy
2	37	40	3	0.925	0.112475	0.458946	0.121818	left	right	1	0	134.336	accuracy
2	27	25	2	0.925926	-0.111031	0.29806	0.0804988	left	left	0	1	477.721	accuracy
2	13	14	1	0.928571	0.106915	0.562676	0.277088	right	right	0	1	170.624	accuracy
2	28	26	2	0.928571	-0.106915	0.240189	0.164998	left	left	0	1	368.685	accuracy
2	27	29	2	0.931034	0.103093	-0.286972	-0.151434	left	right	1	0	825.478	accuracy
2	15	14	1	0.933333	-0.0995357	0.382955	0.217287	right	left	1	0	326.237	accuracy
2	28	30	2	0.933333	0.0995357	0.442419	0.283474	right	right	0	1	440.345	accuracy
2	40	37	3	0.925	-0.112475	0.287735	0.0816028	right	left	1	0	430.252	accuracy
2	29	31	2	0.935484	0.0962153	-0.3111	-0.0915642	right	right	0	1	323.252	accuracy
2	16	15	1	0.9375	-0.0931094	-0.477185	-0.115588	left	left	0	1	838.841	accuracy
2	30	32	2	0.9375	0.0931094	-0.279467	-0.0844928	right	right	0	1	265.751	accuracy
2	33	31	2	0.939394	-0.0901978	0.294938	0.0633544	left	left	0	1	356.934	accuracy
2	16	17	1	0.941176	0.0874628	-0.267275	-0.0611779	right	right	0	1	487.561	accuracy
2	34	32	2	0.941176	-0.0874628	0.260752	0.155501	left	left	0	1	402.692	accuracy
2	33	35	2	0.942857	0.0848889	-0.262096	-0.166796	right	right	0	1	289.166	accuracy
2	18	17	1	0.944444	-0.0824622	0.319006	0.156378	left	left	0	1	469.784	accuracy
2	18	40	22	0.45	1.152	0.57249	0.141905	right	right	0	1	470.908	combined
2	31	14	17	0.451613	-1.14684	0.209548	0.208256	left	left	0	1	849.728	combined
2	10	22	12	0.454545	1.1375	0.549885	0.104851	right	right	0	1	242.372	combined
2	33	15	18	0.454545	-1.1375	-0.469103	-0.212936	left	left	0	1	470.26	combined
2	18	40	22	0.45	1.152	0.545341	0.0735026	left	right	1	0	1191.26	combined
2	31	14	17	0.451613	-1.14684	-0.49884	-0.204742	left	left	0	1	895.688	combined
2	10	22	12	0.454545	1.1375	0.571473	0.261661	right	right	0	1	357.251	combined
2	33	15	18	0.454545	-1.1375	0.18839	0.0957338	left	left	0	1	328.758	combined
2	16	35	19	0.457143	1.12928	0.589484	0.0625579	right	right	0	1	621.422	combined
2	24	11	13	0.458333	-1.12553	0.194144	0.065655	left	left	0	1	325.64	combined
2	17	37	20	0.459459	1.12199	-0.235274	-0.0863539	right	right	0	1	447.625	combined
2	26	12	14	0.461538	-1.11548	-0.64483	-0.121265	left	left	0	1	620.702	combined
2	18	39	21	0.461538	1.11548	-0.251656	-0.139063	right	right	0	1	386.71	combined
2	28	13	15	0.464286	-1.10692	0.187747	0.186298	left	left	0	1	256.011	combined
2	16	35	19	0.457143	1.12928	-0.249214	-0.217539	right	right	0	1	322.766	combined
2	24	11	13	0.458333	-1.12553	-0.56151	-0.223242	left	left	0	1	439.209	combined
2	14	30	16	0.466667	1.09954	-0.268648	-0.101294	right	right	0	1	428.738	combined
2	32	15	17	0.46875	-1.09311	-0.501484	-0.10051	right	left	1	0	717.716	combined
2	16	34	18	0.470588	1.08746	-0.246223	-0.110878	right	right	0	1	285.474	combined
2	36	17	19	0.472222	-1.08246	0.254172	0.292101	left	left	0	1	345.214	combined
2	18	38	20	0.473684	1.078	-0.261169	-0.107137	right	right	0	1	586.033	combined
2	30	14	16	0.466667	-1.09954	0.22996	0.255362	left	left	0	1	640.367	combined
2	15	32	17	0.46875	1.09311	-0.240135	-0.223908	right	right	0	1	306.441	combined
2	34	16	18	0.470588	-1.08746	0.213001	0.079802	left	left	0	1	751.235	combined
2	19	40	21	0.475	1.074	-0.216454	-0.102652	right	right	0	1	297.971	combined
2	21	10	11	0.47619	-1.07039	0.249873	0.164316	left	left	0	1	512.15	combined
2	11	23	12	0.478261	1.06413	-0.235766	-0.137679	right	right	0	1	424.09	combined
2	25	12	13	0.48	-1.05889	-0.552264	-0.222031	right	left	1	0	412.959	combined
2	13	27	14	0.481481	1.05445	-0.194776	-0.170687	right	right	0	1	464.409	combined
2	29	14	15	0.482759	-1.05063	0.230198	0.190995	left	left	0	1	327.905	combined
2	15	31	16	0.483871	1.04731	0.503365	0.0875347	left	right	1	0	319.895	combined
2	33	16	17	0.484848	-1.04439	-0.511678	-0.0505334	right	left	1	0	508.514	combined
2	17	35	18	0.485714	1.04182	-0.226498	-0.066115	right	right	0	1	352.889	combined
2	37	18	19	0.486486	-1.03953	-0.592109	-0.127483	right	left	1	0	378.806	combined
2	19	39	20	0.487179	1.03747	-0.228302	-0.266385	right	right	0	1	756.37	combined
2	35	17	18	0.485714	-1.04182	0.235668	0.222444	left	left	0	1	530.471	combined
2	18	37	19	0.486486	1.03953	0.542564	0.203358	right	right	0	1	231.467	combined
2	39	19	20	0.487179	-1.03747	0.265886	0.288544	left	left	0	1	285.404	combined
2	17	35	18	0.485714	1.04182	0.567361	0.0888556	left	right	1	0	1520.4	combined
2	37	18	19	0.486486	-1.03953	0.258975	0.156247	left	left	0	1	418.851	combined
2	10	20	10	0.5	1	0.558404	0.189023	left	right	1	0	368.769	combined
2	22	11	11	0.5	-1	0.254356	0.14064	left	left	0	1	344.744	combined
2	12	24	12	0.5	1	-0.228232	-0.159223	right	right	0	1	217.788	combined
2	26	13	13	0.5	-1	0.228127	0.209668	left	left	0	1	435.035	combined
2	17	34	17	0.5	1	0.522321	0.0717196	left	right	1	0	1102.42	combined
2	36	18	18	0.5	-1	0.233557	0.100037	left	left	0	1	334.053	combined
2	19	38	19	0.5	1	-0.19844	-0.103731	right	right	0	1	568.63	combined
2	40	20	20	0.5	-1	0.228968	0.227055	left	left	0	1	218.712	combined
2	20	39	19	0.512821	0.963474	-0.213878	-0.0951572	right	right	0	1	632.114	combined
2	37	19	18	0.513514	-0.961526	-0.541175	-0.159334	left	left	0	1	303.666	combined
2	18	35	17	0.514286	0.959358	0.480518	0.207322	right	right	0	1	337.084	combined
2	39	20	19	0.512821	-0.963474	-0.498403	-0.0654319	right	left	1	0	359.231	combined
2	19	37	18	0.513514	0.961526	-0.276753	-0.233123	right	right	0	1	943.297	combined
2	35	18	17	0.514286	-0.959358	-0.509539	-0.0601322	left	left	0	1	921.443	combined
2	20	39	19	0.512821	0.963474	0.55099	0.235803	right	right	0	1	288.586	combined
2	37	19	18	0.513514	-0.961526	-0.545484	-0.11558	left	left	0	1	427.872	combined
2	17	33	16	0.515152	0.956931	-0.222256	-0.255473	right	right	0	1	381.735	combined
2	31	16	15	0.516129	-0.954196	-0.473281	-0.106737	left	left	0	1	214.4	combined
2	15	29	14	0.517241	0.95109	-0.223517	-0.242568	right	right	0	1	292.681	combined
2	27	14	13	0.518519	-0.947533	0.234924	0.2821	left	left	0	1	280.89	combined
2	13	25	12	0.52	0.943416	0.540177	0.176176	right	right	0	1	259.848	combined
2	23	12	11	0.521739	-0.938599	0.247727	0.127695	left	left	0	1	402.23	combined
2	11	21	10	0.52381	0.932886	-0.259079	-0.135994	right	right	0	1	605.441	combined
2	33	17	16	0.515152	-0.956931	0.228795	0.118594	left	left	0	1	420.043	combined
2	21	40	19	0.525	0.929611	-0.231146	-0.209658	right	right	0	1	354.259	combined
2	19	10	9	0.526316	-0.925999	-0.494636	-0.235334	left	left	0	1	308.792	combined
2	20	38	18	0.526316	0.925999	0.483132	0.130921	right	right	0	1	326.098	combined
2	36	19	17	0.527778	-0.921997	0.25625	0.129305	right	left	1	0	329.819	combined
2	18	34	16	0.529412	0.917538	-0.238362	-0.115707	right	right	0	1	907.151	combined
2	32	17	15	0.53125	-0.912537	0.269183	0.256526	right	left	1	0	188.84	combined
2	16	30	14	0.533333	0.906891	-0.208565	-0.2821	right	right	0	1	721.762	combined
2	40	21	19	0.525	-0.929611	-0.494363	-0.19566	left	left	0	1	708.314	combined
2	15	28	13	0.535714	0.900464	0.527919	0.214575	right	right	0	1	226.172	combined
2	26	14	12	0.538462	-0.893085	-0.544177	-0.198687	left	left	0	1	432.898	combined
2	21	39	18	0.538462	0.893085	-0.226139	-0.0775529	right	right	0	1	559.577	combined
2	37	20	17	0.540541	-0.887525	-0.481018	-0.0819107	left	left	0	1	1033.68	combined
2	13	24	11	0.541667	0.884523	0.515411	0.184363	right	right	0	1	320.679	combined
2	35	19	16	0.542857	-0.881356	-0.521037	-0.0599704	left	left	0	1	387.971	combined
2	15	28	13	0.535714	0.900464	0.567567	0.218095	right	right	0	1	516.799	combined
2	26	14	12	0.538462	-0.893085	-0.518239	-0.0715106	left	left	0	1	291.583	combined
2	12	22	10	0.545455	0.874469	0.499498	0.147871	right	right	0	1	314.24	combined
2	33	18	15	0.545455	-0.874469	-0.498475	-0.070418	right	left	1	0	456.132	combined
2	17	31	14	0.548387	0.866733	0.540583	0.217577	left	right	1	0	724.494	combined
2	20	11	9	0.55	-0.862496	0.276033	0.182877	right	left	1	0	209.449	combined
2	22	40	18	0.55	0.862496	-0.224421	-0.160152	right	right	0	1	301.107	combined
2	29	16	13	0.551724	-0.857981	-0.496876	-0.147676	left	left	0	1	405.577	combined
2	21	38	17	0.552632	0.85561	0.548605	0.214292	right	right	0	1	267.321	combined
2	22	12	10	0.545455	-0.874469	-0.495904	-0.217403	left	left	0	1	941.201	combined
2	10	18	8	0.555556	0.847997	0.418656	0.104108	right	right	0	1	726.01	combined
2	27	15	12	0.555556	-0.847997	0.31052	0.273654	left	left	0	1	485.277	combined
2	20	36	16	0.555556	0.847997	0.534457	0.24178	right	right	0	1	273.599	combined
2	34	19	15	0.558824	-0.839535	-0.422092	-0.0707397	left	left	0	1	293.441	combined
2	14	25	11	0.56	0.836501	0.584994	0.146751	right	right	0	1	292.513	combined
2	32	18	14	0.5625	-0.830075	-0.47559	-0.0856688	right	left	1	0	893.058	combined
2	22	39	17	0.564103	0.825971	-0.238238	-0.111039	right	right	0	1	269.249	combined
2	18	10	8	0.555556	-0.847997	-0.612038	-0.188366	right	left	1	0	602.657	combined
2	13	23	10	0.565217	0.823122	-0.2369	-0.0767832	right	right	0	1	231.418	combined
2	30	17	13	0.566667	-0.819428	-0.524493	-0.118186	left	left	0	1	364.18	combined
2	21	37	16	0.567568	0.817136	0.484407	0.184284	right	right	0	1	251.291	combined
2	21	12	9	0.571429	-0.807355	0.252697	0.216545	left	left	0	1	583.204	combined
2	16	28	12	0.571429	0.807355	-0.273542	-0.194547	right	right	0	1	340.336	combined
2	35	20	15	0.571429	-0.807355	0.258171	0.193962	left	left	0	1	367.766	combined
2	13	23	10	0.565217	0.823122	0.575111	0.240193	right	right	0	1	712.74	combined
2	30	17	13	0.566667	-0.819428	-0.512686	-0.129794	left	left	0	1	792.164	combined
2	23	40	17	0.575	0.798366	0.447109	0.105292	right	right	0	1	349.756	combined
2	33	19	14	0.575758	-0.796467	0.233455	0.0896647	left	left	0	1	348.942	combined
2	15	26	11	0.576923	0.793549	0.527148	0.159414	right	right	0	1	183.746	combined
2	19	11	8	0.578947	-0.788496	-0.590949	-0.396877	left	left	0	1	236.928	combined
2	22	38	16	0.578947	0.788496	-0.273171	-0.230035	left	right	1	0	320.11	combined
2	31	18	13	0.580645	-0.784271	0.311931	0.139362	right	left	1	0	227.928	combined
2	14	24	10	0.583333	0.777608	0.498401	0.0883607	right	right	0	1	282.606	combined
2	36	21	15	0.583333	-0.777608	0.253005	0.180401	left	left	0	1	821.845	combined
2	17	29	12	0.586207	0.770518	0.499552	0.0708571	right	right	0	1	308.787	combined
2	17	10	7	0.588235	-0.765535	-0.605551	-0.308229	left	left	0	1	674.558	combined
2	20	34	14	0.588235	0.765535	-0.212491	-0.102381	right	right	0	1	789.216	combined
2	39	23	16	0.589744	-0.76184	0.227232	0.0890969	left	left	0	1	658.846	combined
2	13	22	9	0.590909	0.758992	-0.27492	-0.216334	right	right	0	1	335.623	combined
2	27	16	11	0.592593	-0.754888	-0.499405	-0.165429	left	left	0	1	226.991	combined
2	19	32	13	0.59375	0.752072	0.494316	0.0955799	right	right	0	1	293.482	combined
2	37	22	15	0.594595	-0.750022	0.268101	0.193479	left	left	0	1	701.155	combined
2	12	20	8	0.6	0.736966	0.606642	0.153528	right	right	0	1	322.983	combined
2	25	15	10	0.6	-0.736966	-0.534412	-0.23984	left	left	0	1	447.453	combined
2	18	30	12	0.6	0.736966	-0.244533	-0.132841	right	right	0	1	379.831	combined
2	35	21	14	0.6	-0.736966	0.243195	0.0829847	left	left	0	1	719.786	combined
2	24	40	16	0.6	0.736966	-0.269474	-0.104293	right	right	0	1	421.863	combined
2	20	12	8	0.6	-0.736966	0.328292	0.0959419	right	left	1	0	635.229	combined
2	15	25	10	0.6	0.736966	-0.287465	-0.219318	right	right	0	1	243.922	combined
2	30	18	12	0.6	-0.736966	0.29504	0.193984	left	left	0	1	291.711	combined
2	23	38	15	0.605263	0.724366	-0.288477	-0.200638	right	right	0	1	346.69	combined
2	33	20	13	0.606061	-0.722466	0.259633	0.115855	left	left	0	1	840.859	combined
2	17	28	11	0.607143	0.719892	-0.306954	-0.157144	right	right	0	1	339.083	combined
2	23	14	9	0.608696	-0.716207	0.286528	0.227781	left	left	0	1	323.966	combined
2	11	18	7	0.611111	0.710493	0.494333	0.125324	right	right	0	1	551.405	combined
2	36	22	14	0.611111	-0.710493	-0.497151	-0.219144	left	left	0	1	327.174	combined
2	19	31	12	0.612903	0.706269	-0.268594	-0.213169	right	right	0	1	357.649	combined
2	38	23	15	0.605263	-0.724366	-0.493368	-0.199431	left	left	0	1	511.76	combined
2	16	26	10	0.615385	0.70044	0.511709	0.101814	right	right	0	1	217.233	combined
2	39	24	15	0.615385	-0.70044	0.246063	0.110021	left	left	0	1	295.953	combined
2	21	34	13	0.617647	0.695145	0.518393	0.188413	right	right	0	1	567.459	combined
2	21	13	8	0.619048	-0.691878	-0.526434	-0.0720159	left	left	0	1	434.099	combined
2	18	29	11	0.62069	0.688056	0.475995	0.107353	right	right	0	1	330.646	combined
2	37	23	14	0.621622	-0.685891	-0.52146	-0.0953378	left	left	0	1	164.129	combined
2	16	26	10	0.615385	0.70044	0.460766	0.142755	right	right	0	1	338.515	combined
2	39	24	15	0.615385	-0.70044	-0.480928	-0.0898974	left	left	0	1	249.301	combined
2	10	16	6	0.625	0.678072	0.39892	0.135514	right	right	0	1	750.131	combined
2	24	15	9	0.625	-0.678072	0.318658	0.120579	left	left	0	1	353.586	combined
2	20	32	12	0.625	0.678072	-0.262093	-0.138622	right	right	0	1	460.052	combined
2	40	25	15	0.625	-0.678072	-0.466027	-0.18627	right	left	1	0	691.933	combined
2	22	35	13	0.628571	0.669851	0.51754	0.0889391	left	right	1	0	303.821	combined
2	27	17	10	0.62963	-0.667425	0.333261	0.14209	left	left	0	1	559.963	combined
2	12	19	7	0.631579	0.662965	-0.233377	-0.0453058	right	right	0	1	347.693	combined
2	38	24	14	0.631579	-0.662965	-0.557174	-0.225982	left	left	0	1	462.458	combined
2	14	22	8	0.636364	0.652077	-0.371351	-0.186082	right	right	0	1	158.93	combined
2	33	21	12	0.636364	-0.652077	0.301008	0.129032	left	left	0	1	325.284	combined
2	23	36	13	0.638889	0.646363	-0.232428	-0.236839	right	right	0	1	665.623	combined
2	25	16	9	0.64	-0.643856	0.303936	0.132323	left	left	0	1	413.091	combined
2	25	39	14	0.641026	0.641546	0.481741	0.235201	right	right	0	1	476.462	combined
2	28	18	10	0.642857	-0.63743	0.299052	0.199794	left	left	0	1	761.955	combined
2	14	22	8	0.636364	0.652077	0.51495	0.210472	right	right	0	1	247.89	combined
2	33	21	12	0.636364	-0.652077	0.312873	0.220456	right	left	1	0	302.899	combined
2	20	31	11	0.645161	0.632268	-0.275323	-0.208903	left	right	1	0	353.768	combined
2	17	11	6	0.647059	-0.628031	-0.559507	-0.153224	left	left	0	1	547.409	combined
2	22	34	12	0.647059	0.628031	-0.260078	-0.129615	right	right	0	1	392.966	combined
2	37	24	13	0.648649	-0.624491	-0.444652	-0.200426	left	left	0	1	828.312	combined
2	13	20	7	0.65	0.621488	0.483157	0.141633	right	right	0	1	388.836	combined
2	40	26	14	0.65	-0.621488	0.27779	0.216905	left	left	0	1	729.081	combined
2	15	23	8	0.652174	0.616671	0.501979	0.128854	left	right	1	0	1029.19	combined
2	26	17	9	0.653846	-0.612977	0.268657	0.193521	left	left	0	1	420.835	combined
2	19	29	10	0.655172	0.610053	-0.239276	-0.193798	right	right	0	1	359.999	combined
2	32	21	11	0.65625	-0.607683	-0.504304	-0.0811512	right	left	1	0	1176.67	combined
2	23	35	12	0.657143	0.605721	-0.27673	-0.147292	right	right	0	1	497.371	combined
2	38	25	13	0.657895	-0.604071	0.268128	0.248561	left	left	0	1	273.933	combined
2	19	29	10	0.655172	0.610053	0.518267	0.231518	right	right	0	1	1102.47	combined
2	32	21	11	0.65625	-0.607683	0.223169	0.0487876	right	left	1	0	206.972	combined
2	23	35	12	0.657143	0.605721	-0.276337	-0.199756	right	right	0	1	732.696	combined
2	38	25	13	0.657895	-0.604071	0.262908	0.204584	left	left	0	1	302.468	combined
2	10	15	5	0.666667	0.584963	0.467271	0.236571	left	right	1	0	264.539	combined
2	18	12	6	0.666667	-0.584963	0.222297	0.143082	left	left	0	1	850.369	combined
2	14	21	7	0.666667	0.584963	0.473147	0.147527	right	right	0	1	637.016	combined
2	24	16	8	0.666667	-0.584963	0.255253	0.204584	left	left	0	1	311.881	combined
2	18	27	9	0.666667	0.584963	0.482226	0.204294	left	right	1	0	317.34	combined
2	30	20	10	0.666667	-0.584963	0.255485	0.221296	right	left	1	0	347.662	combined
2	22	33	11	0.666667	0.584963	-0.250887	-0.190417	left	right	1	0	364.309	combined
2	36	24	12	0.666667	-0.584963	-0.480192	-0.219423	right	left	1	0	421.731	combined
2	27	40	13	0.675	0.567041	0.462622	0.205577	right	right	0	1	628.958	combined
2	37	25	12	0.675676	-0.565597	0.263697	0.0776958	left	left	0	1	277.727	combined
2	23	34	11	0.676471	0.563901	0.529168	0.125063	right	right	0	1	258.864	combined
2	31	21	10	0.677419	-0.561879	0.248652	0.20766	left	left	0	1	406.368	combined
2	19	28	9	0.678571	0.559427	0.420211	0.0708912	right	right	0	1	1145.59	combined
2	25	17	8	0.68	-0.556393	0.334349	0.143818	left	left	0	1	253.968	combined
2	15	22	7	0.681818	0.552541	0.483388	0.0900155	right	right	0	1	461.29	combined
2	19	13	6	0.684211	-0.547488	-0.510534	-0.12813	left	left	0	1	352.949	combined
2	24	35	11	0.685714	0.544321	0.40824	0.201391	left	right	1	0	605.01	combined
2	16	11	5	0.6875	-0.540568	-0.477049	-0.18612	left	left	0	1	540.371	combined
2	22	32	10	0.6875	0.540568	0.443771	0.199824	right	right	0	1	342.737	combined
2	29	20	9	0.689655	-0.536053	-0.521483	-0.118242	left	left	0	1	809.798	combined
2	18	26	8	0.692308	0.530515	0.492684	0.243345	right	right	0	1	402.006	combined
2	39	27	12	0.692308	-0.530515	0.279521	0.0870274	left	left	0	1	379.763	combined
2	25	36	11	0.694444	0.526069	0.440918	0.0908679	left	right	1	0	424.751	combined
2	35	24	11	0.685714	-0.544321	-0.507976	-0.102581	right	left	1	0	322.442	combined
2	16	23	7	0.695652	0.523562	0.446651	0.242884	right	right	0	1	320.094	combined
2	33	23	10	0.69697	-0.520832	-0.469325	-0.115193	left	left	0	1	796.69	combined
2	14	20	6	0.7	0.514573	-0.281071	-0.240756	right	right	0	1	719.136	combined
2	30	21	9	0.7	-0.514573	-0.546571	-0.205032	left	left	0	1	329.803	combined
2	28	40	12	0.7	0.514573	0.490573	0.11059	left	right	1	0	683.635	combined
2	37	26	11	0.702703	-0.509014	0.291371	0.113624	left	left	0	1	356.707	combined
2	19	27	8	0.703704	0.50696	-0.31774	-0.243888	left	right	1	0	510.121	combined
2	23	16	7	0.695652	-0.523562	0.277758	0.178019	left	left	0	1	339.805	combined
2	12	17	5	0.705882	0.5025	0.475056	0.226527	right	right	0	1	208.446	combined
2	34	24	10	0.705882	-0.5025	0.315995	0.0965137	left	left	0	1	343.259	combined
2	17	24	7	0.708333	0.4975	-0.288462	-0.134505	right	right	0	1	340.918	combined
2	31	22	9	0.709677	-0.494765	0.290988	0.190946	left	left	0	1	250.759	combined
2	27	38	11	0.710526	0.49304	0.528352	0.220237	right	right	0	1	673.032	combined
2	14	10	4	0.714286	-0.485427	0.30792	0.17	right	left	1	0	534.86	combined
2	15	21	6	0.714286	0.485427	-0.214622	-0.151484	right	right	0	1	302.837	combined
2	28	20	8	0.714286	-0.485427	-0.542094	-0.0967615	right	left	1	0	323.444	combined
2	28	39	11	0.717949	0.478047	0.459127	0.209373	right	right	0	1	213.345	combined
2	32	23	9	0.71875	-0.476438	0.251796	0.0587964	left	left	0	1	333.785	combined
2	18	25	7	0.72	0.473931	-0.275894	-0.179946	right	right	0	1	373.807	combined
2	18	13	5	0.722222	-0.469485	-0.461441	-0.046365	right	left	1	0	656.119	combined
2	26	36	10	0.722222	0.469485	0.521861	0.246918	right	right	0	1	210.226	combined
2	29	21	8	0.724138	-0.465664	0.288584	0.0740669	left	left	0	1	702.008	combined
2	28	39	11	0.717949	0.478047	-0.229632	-0.107373	right	right	0	1	656.404	combined
2	32	23	9	0.71875	-0.476438	0.298562	0.0970954	right	left	1	0	310.714	combined
2	29	40	11	0.725	0.463947	0.450533	0.167882	left	right	1	0	327.562	combined
2	22	16	6	0.727273	-0.459432	0.260404	0.194308	left	left	0	1	668.301	combined
2	24	33	9	0.727273	0.459432	0.498528	0.244378	left	right	1	0	339.09	combined
2	37	27	10	0.72973	-0.454566	0.25279	0.0955879	left	left	0	1	374.687	combined
2	19	26	7	0.730769	0.452512	-0.247383	-0.0707073	left	right	1	0	317.121	combined
2	15	11	4	0.733333	-0.447459	0.281006	0.14247	left	left	0	1	372.143	combined
2	22	30	8	0.733333	0.447459	0.501763	0.0955153	right	right	0	1	496.14	combined
2	40	29	11	0.725	-0.463947	0.293236	0.217364	right	left	1	0	233.082	combined
2	25	34	9	0.735294	0.443607	-0.277806	-0.129284	left	right	1	0	741.221	combined
2	19	14	5	0.736842	-0.440573	0.227615	0.164438	left	left	0	1	354.28	combined
2	28	38	10	0.736842	0.440573	0.468454	0.075238	right	right	0	1	236.975	combined
2	23	17	6	0.73913	-0.436099	-0.497453	-0.109123	left	left	0	1	266.898	combined
2	20	27	7	0.740741	0.432959	-0.271002	-0.125601	right	right	0	1	268.529	combined
2	31	23	8	0.741935	-0.430634	0.254459	0.263173	left	left	0	1	212.811	combined
2	26	35	9	0.742857	0.428843	0.503984	0.126971	left	right	1	0	975.406	combined
2	39	29	10	0.74359	-0.427421	-0.466279	-0.133983	right	left	1	0	591.108	combined
2	12	16	4	0.75	0.415037	0.50035	0.240733	right	right	0	1	197.653	combined
2	20	15	5	0.75	-0.415037	-0.583111	-0.273106	left	left	0	1	665.209	combined
2	18	24	6	0.75	0.415037	0.496806	0.225416	right	right	0	1	1454.16	combined
2	28	21	7	0.75	-0.415037	-0.412294	-0.0862414	left	left	0	1	1071.01	combined
2	24	32	8	0.75	0.415037	0.519316	0.168384	right	right	0	1	267.698	combined
2	36	27	9	0.75	-0.415037	-0.470944	-0.0640216	left	left	0	1	932.885	combined
2	30	40	10	0.75	0.415037	-0.268784	-0.185885	right	right	0	1	273.269	combined
2	16	12	4	0.75	-0.415037	-0.483463	-0.115804	right	left	1	0	1012.74	combined
2	28	37	9	0.756757	0.402098	-0.314081	-0.234743	left	right	1	0	282.285	combined
2	33	25	8	0.757576	-0.400538	-0.513224	-0.199132	right	left	1	0	226.215	combined
2	22	29	7	0.758621	0.398549	0.518348	0.223042	right	right	0	1	275.835	combined
2	25	19	6	0.76	-0.395929	0.313674	0.0896826	right	left	1	0	319.694	combined
2	16	21	5	0.761905	0.392317	-0.234256	-0.0818606	right	right	0	1	356.854	combined
2	38	29	9	0.763158	-0.389947	0.2755	0.229986	left	left	0	1	404.19	combined
2	13	17	4	0.764706	0.387023	0.434334	0.217572	right	right	0	1	327.12	combined
2	34	26	8	0.764706	-0.387023	-0.46245	-0.230162	right	left	1	0	407.54	combined
2	23	30	7	0.766667	0.383329	-0.303583	-0.200764	right	right	0	1	282.158	combined
2	13	10	3	0.769231	-0.378512	0.304316	0.0758228	right	left	1	0	812.04	combined
2	20	26	6	0.769231	0.378512	-0.270569	-0.136596	right	right	0	1	1191.63	combined
2	39	30	9	0.769231	-0.378512	-0.47703	-0.111894	right	left	1	0	427.852	combined
2	27	35	8	0.771429	0.374396	0.46059	0.124603	left	right	1	0	610.483	combined
2	22	17	5	0.772727	-0.371969	0.224572	0.175758	left	left	0	1	383.941	combined
2	24	31	7	0.774194	0.369234	-0.249403	-0.186141	left	right	1	0	1088.27	combined
2	30	23	7	0.766667	-0.383329	-0.511121	-0.270125	right	left	1	0	339.911	combined
2	31	40	9	0.775	0.367732	0.46139	0.110307	right	right	0	1	276.673	combined
2	18	14	4	0.777778	-0.36257	-0.457044	-0.215842	left	left	0	1	874.469	combined
2	21	27	6	0.777778	0.36257	-0.292219	-0.140077	left	right	1	0	294.586	combined
2	36	28	8	0.777778	-0.36257	-0.476914	-0.085238	right	left	1	0	469.983	combined
2	25	32	7	0.78125	0.356144	-0.245057	-0.0767535	left	right	1	0	209.797	combined
2	23	18	5	0.782609	-0.353637	-0.53043	-0.257219	right	left	1	0	682.671	combined
2	29	37	8	0.783784	0.351472	-0.268396	-0.0958189	right	right	0	1	345.594	combined
2	40	31	9	0.775	-0.367732	0.276162	0.193456	left	left	0	1	316.695	combined
2	11	14	3	0.785714	0.347923	-0.244521	-0.0998221	right	right	0	1	729.824	combined
2	28	22	6	0.785714	-0.347923	-0.480845	-0.126665	right	left	1	0	858.41	combined
2	26	33	7	0.787879	0.343954	-0.278715	-0.225375	right	right	0	1	327.456	combined
2	19	15	4	0.789474	-0.341037	-0.446468	-0.297256	left	left	0	1	322.815	combined
2	30	38	8	0.789474	0.341037	-0.241855	-0.179354	left	right	1	0	348.484	combined
2	24	19	5	0.791667	-0.337035	0.300402	0.217513	left	left	0	1	343.041	combined
2	23	29	6	0.793103	0.334419	-0.280479	-0.156602	left	right	1	0	401.651	combined
2	34	27	7	0.794118	-0.332575	0.302133	0.0828658	left	left	0	1	326.005	combined
2	12	15	3	0.8	0.321928	0.461622	0.152057	left	right	1	0	499.443	combined
2	20	16	4	0.8	-0.321928	0.326125	0.232608	left	left	0	1	454.843	combined
2	20	25	5	0.8	0.321928	-0.279004	-0.0747967	right	right	0	1	775.004	combined
2	30	24	6	0.8	-0.321928	-0.462135	-0.0941927	right	left	1	0	320.499	combined
2	28	35	7	0.8	0.321928	-0.285554	-0.189503	left	right	1	0	243.317	combined
2	40	32	8	0.8	-0.321928	0.275092	0.103345	right	left	1	0	390.007	combined
2	12	15	3	0.8	0.321928	0.437262	0.132585	right	right	0	1	299.441	combined
2	20	16	4	0.8	-0.321928	-0.459341	-0.239053	left	left	0	1	495.069	combined
2	29	36	7	0.805556	0.311944	-0.261844	-0.0851596	left	right	1	0	274.051	combined
2	31	25	6	0.806452	-0.31034	-0.434988	-0.104877	right	left	1	0	163.292	combined
2	21	26	5	0.807692	0.308122	0.468112	0.226401	right	right	0	1	381.181	combined
2	21	17	4	0.809524	-0.304855	-0.464068	-0.212598	left	left	0	1	286.911	combined
2	30	37	7	0.810811	0.302563	-0.327296	-0.090998	left	right	1	0	403.292	combined
2	16	13	3	0.8125	-0.29956	-0.480195	-0.0915582	right	left	1	0	352.983	combined
2	26	32	6	0.8125	0.29956	-0.286541	-0.0754623	right	right	0	1	792.29	combined
2	27	22	5	0.814815	-0.295456	0.24774	0.200608	left	left	0	1	362.393	combined
2	31	38	7	0.815789	0.293731	0.442278	0.0881678	left	right	1	0	831.922	combined
2	22	18	4	0.818182	-0.289507	-0.558352	-0.144546	right	left	1	0	628.964	combined
2	27	33	6	0.818182	0.289507	-0.261092	-0.112092	right	right	0	1	251.626	combined
2	39	32	7	0.820513	-0.285402	-0.493392	-0.25771	left	left	0	1	253.95	combined
2	23	28	5	0.821429	0.283793	-0.303429	-0.178164	left	right	1	0	369.227	combined
2	17	14	3	0.823529	-0.280108	0.271645	0.102122	right	left	1	0	478.46	combined
2	28	34	6	0.823529	0.280108	-0.285568	-0.0556578	right	right	0	1	617.95	combined
2	38	31	7	0.815789	-0.293731	0.316302	0.0610651	left	left	0	1	508.029	combined
2	33	40	7	0.825	0.277534	0.450788	0.102859	left	right	1	0	324.258	combined
2	23	19	4	0.826087	-0.275634	0.260798	0.152147	right	left	1	0	580.394	combined
2	24	29	5	0.827586	0.273018	0.48242	0.110236	right	right	0	1	1063.08	combined
2	35	29	6	0.828571	-0.271302	-0.425738	-0.208057	left	left	0	1	1270.37	combined
2	10	12	2	0.833333	0.263034	-0.261935	-0.0832604	left	right	1	0	1080.37	combined
2	18	15	3	0.833333	-0.263034	0.33973	0.272933	left	left	0	1	285.199	combined
2	20	24	4	0.833333	0.263034	-0.242381	0.00388846	left	right	1	0	739.532	combined
2	30	25	5	0.833333	-0.263034	0.265799	0.111121	left	left	0	1	560.314	combined
2	31	37	6	0.837838	0.255257	-0.280291	-0.0813197	right	right	0	1	376.246	combined
2	31	26	5	0.83871	-0.253757	0.306749	0.229736	right	left	1	0	838.677	combined
2	21	25	4	0.84	0.251539	0.488668	0.230739	left	right	1	0	291.127	combined
2	19	16	3	0.842105	-0.247928	0.300865	0.138879	left	left	0	1	449.472	combined
2	32	38	6	0.842105	0.247928	-0.307793	-0.0820807	right	right	0	1	787.663	combined
2	32	27	5	0.84375	-0.245112	0.301936	0.195066	left	left	0	1	367.869	combined
2	31	37	6	0.837838	0.255257	0.444966	0.20388	left	right	1	0	415.831	combined
2	31	26	5	0.83871	-0.253757	-0.504498	-0.222043	left	left	0	1	292.073	combined
2	11	13	2	0.846154	0.241008	0.520198	0.145571	left	right	1	0	416.829	combined
2	26	22	4	0.846154	-0.241008	-0.504663	-0.221073	left	left	0	1	269.577	combined
2	33	39	6	0.846154	0.241008	0.471657	0.227845	right	right	0	1	170.878	combined
2	33	28	5	0.848485	-0.237039	0.298319	0.0993541	left	left	0	1	520.223	combined
2	17	20	3	0.85	0.234465	0.504337	0.253621	right	right	0	1	187.979	combined
2	40	34	6	0.85	-0.234465	0.264125	0.208801	left	left	0	1	330.17	combined
2	23	27	4	0.851852	0.231326	-0.310236	-0.0690566	left	right	1	0	374.777	combined
2	34	29	5	0.852941	-0.229482	-0.465926	-0.150971	left	left	0	1	863.068	combined
2	12	14	2	0.857143	0.222392	-0.331741	-0.206079	right	right	0	1	1229.01	combined
2	21	18	3	0.857143	-0.222392	0.237673	0.158725	left	left	0	1	553.352	combined
2	24	28	4	0.857143	0.222392	-0.277443	-0.0692601	right	right	0	1	426.966	combined
2	35	30	5	0.857143	-0.222392	0.332627	0.234567	right	left	1	0	309.023	combined
2	31	36	5	0.861111	0.215729	-0.312649	-0.196254	left	right	1	0	430.11	combined
2	29	25	4	0.862069	-0.214125	0.328576	0.156205	left	left	0	1	327.757	combined
2	19	22	3	0.863636	0.211504	0.485043	0.247084	right	right	0	1	307.074	combined
2	37	32	5	0.864865	-0.209453	-0.4278	-0.138948	left	left	0	1	248.146	combined
2	13	15	2	0.866667	0.206451	0.49642	0.251329	right	right	0	1	328.398	combined
2	30	26	4	0.866667	-0.206451	-0.451779	-0.136494	right	left	1	0	330.658	combined
2	33	38	5	0.868421	0.203533	-0.316495	-0.227646	left	right	1	0	285.478	combined
2	23	20	3	0.869565	-0.201634	-0.488553	-0.122378	right	left	1	0	534.881	combined
2	27	31	4	0.870968	0.199309	0.457572	0.132134	right	right	0	1	1068.06	combined
2	39	34	5	0.871795	-0.197939	-0.490548	-0.115176	right	left	1	0	563.897	combined
2	13	15	2	0.866667	0.206451	-0.313943	-0.077316	right	right	0	1	474.45	combined
2	30	26	4	0.866667	-0.206451	0.25717	0.221366	left	left	0	1	830.302	combined
2	14	16	2	0.875	0.192645	-0.38992	-0.037167	right	right	0	1	554.724	combined
2	24	21	3	0.875	-0.192645	-0.524813	-0.184386	right	left	1	0	323.056	combined
2	28	32	4	0.875	0.192645	-0.301973	-0.102371	right	right	0	1	688.497	combined
2	40	35	5	0.875	-0.192645	0.30362	0.109872	left	left	0	1	276.878	combined
2	29	33	4	0.878788	0.186413	0.487398	0.240976	right	right	0	1	331.961	combined
2	25	22	3	0.88	-0.184425	-0.45013	-0.100734	left	left	0	1	240.804	combined
2	15	17	2	0.882353	0.180572	-0.286245	-0.206465	left	right	1	0	325.357	combined
2	34	30	4	0.882353	-0.180572	-0.456769	-0.098868	right	left	1	0	237.066	combined
2	31	35	4	0.885714	0.175087	0.45123	0.179247	right	right	0	1	622.339	combined
2	18	16	2	0.888889	-0.169925	-0.423094	-0.136481	left	left	0	1	797.099	combined
2	24	27	3	0.888889	0.169925	0.506206	0.232616	left	right	1	0	291.777	combined
2	36	32	4	0.888889	-0.169925	0.28787	0.156336	left	left	0	1	736.704	combined
2	33	37	4	0.891892	0.165059	-0.277681	-0.195673	right	right	0	1	793.059	combined
2	28	25	3	0.892857	-0.163499	0.31517	0.0819149	left	left	0	1	473.2	combined
2	17	19	2	0.894737	0.160465	0.404089	0.134328	right	right	0	1	254.982	combined
2	38	34	4	0.894737	-0.160465	-0.488833	-0.266271	left	left	0	1	812.243	combined
2	26	29	3	0.896552	0.157541	0.443445	0.231686	right	right	0	1	296.732	combined
2	39	35	4	0.897436	-0.156119	0.284301	0.209116	left	left	0	1	783.804	combined
2	18	20	2	0.9	0.152003	0.464257	0.105996	right	right	0	1	235.149	combined
2	30	27	3	0.9	-0.152003	-0.454852	-0.120022	right	left	1	0	342.346	combined
2	36	40	4	0.9	0.152003	-0.324868	-0.0854291	right	right	0	1	569.169	combined
2	31	28	3	0.903226	-0.146841	0.326402	0.186428	left	left	0	1	973.451	combined
2	19	21	2	0.904762	0.14439	0.430223	0.231312	left	right	1	0	404.543	combined
2	29	26	3	0.896552	-0.157541	0.276673	0.179773	left	left	0	1	328.624	combined
2	29	32	3	0.90625	0.142019	0.524973	0.162022	left	right	1	0	391.009	combined
2	11	10	1	0.909091	-0.137504	0.336864	0.304887	right	left	1	0	399.596	combined
2	20	22	2	0.909091	0.137504	0.462453	0.241177	left	right	1	0	1004.67	combined
2	33	30	3	0.909091	-0.137504	0.251841	0.192926	right	left	1	0	246.867	combined
2	31	34	3	0.911765	0.133267	-0.285702	-0.0882273	left	right	1	0	342.005	combined
2	23	21	2	0.913043	-0.131245	-0.488474	-0.238165	left	left	0	1	419.996	combined
2	32	35	3	0.914286	0.129283	-0.342258	-0.133039	left	right	1	0	470.186	combined
2	32	29	3	0.90625	-0.142019	0.306269	0.106319	right	left	1	0	461.483	combined
2	11	12	1	0.916667	0.125531	0.51829	0.141702	left	right	1	0	362.307	combined
2	24	22	2	0.916667	-0.125531	-0.465787	-0.147803	right	left	1	0	516.408	combined
2	33	36	3	0.916667	0.125531	-0.340624	-0.224163	right	right	0	1	610.404	combined
2	37	34	3	0.918919	-0.121991	0.267521	0.0931487	left	left	0	1	316.983	combined
2	23	25	2	0.92	0.120294	0.443393	0.214233	right	right	0	1	276.404	combined
2	38	35	3	0.921053	-0.118644	0.292956	0.0623236	left	left	0	1	257.39	combined
2	12	13	1	0.923077	0.115477	-0.390024	-0.18716	left	right	1	0	397.09	combined
2	26	24	2	0.923077	-0.115477	-0.466772	-0.208836	left	left	0	1	994.029	combined
2	37	40	3	0.925	0.112475	0.458946	0.121818	right	right	0	1	290.295	combined
2	27	25	2	0.925926	-0.111031	0.29806	0.0804988	left	left	0	1	744.745	combined
2	13	14	1	0.928571	0.106915	0.562676	0.277088	left	right	1	0	248.015	combined
2	28	26	2	0.928571	-0.106915	0.240189	0.164998	right	left	1	0	384.58	combined
2	27	29	2	0.931034	0.103093	-0.286972	-0.151434	left	right	1	0	236.448	combined
2	15	14	1	0.933333	-0.0995357	0.382955	0.217287	left	left	0	1	415.416	combined
2	28	30	2	0.933333	0.0995357	0.442419	0.283474	left	right	1	0	563.723	combined
2	40	37	3	0.925	-0.112475	0.287735	0.0816028	left	left	0	1	409.527	combined
2	29	31	2	0.935484	0.0962153	-0.3111	-0.0915642	right	right	0	1	564.021	combined
2	16	15	1	0.9375	-0.0931094	-0.477185	-0.115588	right	left	1	0	1177.37	combined
2	30	32	2	0.9375	0.0931094	-0.279467	-0.0844928	right	right	0	1	388.705	combined
2	33	31	2	0.939394	-0.0901978	0.294938	0.0633544	left	left	0	1	801.994	combined
2	16	17	1	0.941176	0.0874628	-0.267275	-0.0611779	right	right	0	1	483.553	combined
2	34	32	2	0.941176	-0.0874628	0.260752	0.155501	right	left	1	0	229.777	combined
2	33	35	2	0.942857	0.0848889	-0.262096	-0.166796	right	right	0	1	352.538	combined
[truncated: 44,801 more rows]

## Sheet: Experiment3
participantID	numerosity1	numerosity2	distance	ratio	log_ratio_dots	log_ratio_size	log_ratio_spacing	buttonPressed	correctButton	error	correct	RT_raw	PresDur
1	18	40	22	0.45	1.152	0.57249	0.141905	right	right	0	1	374.589	Pres200
1	31	14	17	0.451613	-1.14684	0.209548	0.208256	left	left	0	1	415.139	Pres200
1	10	22	12	0.454545	1.1375	0.549885	0.104851	right	right	0	1	707.049	Pres200
1	33	15	18	0.454545	-1.1375	-0.469103	-0.212936	left	left	0	1	684.086	Pres200
1	18	40	22	0.45	1.152	0.545341	0.0735026	right	right	0	1	1225.71	Pres200
1	31	14	17	0.451613	-1.14684	-0.49884	-0.204742	left	left	0	1	633.967	Pres200
1	10	22	12	0.454545	1.1375	0.571473	0.261661	right	right	0	1	431.045	Pres200
1	33	15	18	0.454545	-1.1375	0.18839	0.0957338	left	left	0	1	503.51	Pres200
1	16	35	19	0.457143	1.12928	0.589484	0.0625579	right	right	0	1	310.049	Pres200
1	24	11	13	0.458333	-1.12553	0.194144	0.065655	left	left	0	1	458.287	Pres200
1	17	37	20	0.459459	1.12199	-0.235274	-0.0863539	right	right	0	1	587.471	Pres200
1	26	12	14	0.461538	-1.11548	-0.64483	-0.121265	left	left	0	1	607.589	Pres200
1	18	39	21	0.461538	1.11548	-0.251656	-0.139063	right	right	0	1	668.599	Pres200
1	28	13	15	0.464286	-1.10692	0.187747	0.186298	left	left	0	1	673.528	Pres200
1	16	35	19	0.457143	1.12928	-0.249214	-0.217539	right	right	0	1	322.596	Pres200
1	24	11	13	0.458333	-1.12553	-0.56151	-0.223242	left	left	0	1	571.603	Pres200
1	14	30	16	0.466667	1.09954	-0.268648	-0.101294	right	right	0	1	157.567	Pres200
1	32	15	17	0.46875	-1.09311	-0.501484	-0.10051	left	left	0	1	578.622	Pres200
1	16	34	18	0.470588	1.08746	-0.246223	-0.110878	right	right	0	1	875.398	Pres200
1	36	17	19	0.472222	-1.08246	0.254172	0.292101	left	left	0	1	536.325	Pres200
1	18	38	20	0.473684	1.078	-0.261169	-0.107137	right	right	0	1	633.261	Pres200
1	30	14	16	0.466667	-1.09954	0.22996	0.255362	left	left	0	1	476.919	Pres200
1	15	32	17	0.46875	1.09311	-0.240135	-0.223908	right	right	0	1	756.031	Pres200
1	34	16	18	0.470588	-1.08746	0.213001	0.079802	left	left	0	1	482.904	Pres200
1	19	40	21	0.475	1.074	-0.216454	-0.102652	right	right	0	1	699.122	Pres200
1	21	10	11	0.47619	-1.07039	0.249873	0.164316	left	left	0	1	546.352	Pres200
1	11	23	12	0.478261	1.06413	-0.235766	-0.137679	right	right	0	1	294.61	Pres200
1	25	12	13	0.48	-1.05889	-0.552264	-0.222031	left	left	0	1	721.341	Pres200
1	13	27	14	0.481481	1.05445	-0.194776	-0.170687	right	right	0	1	476.903	Pres200
1	29	14	15	0.482759	-1.05063	0.230198	0.190995	left	left	0	1	712.788	Pres200
1	15	31	16	0.483871	1.04731	0.503365	0.0875347	left	right	1	0	433.625	Pres200
1	33	16	17	0.484848	-1.04439	-0.511678	-0.0505334	left	left	0	1	620.708	Pres200
1	17	35	18	0.485714	1.04182	-0.226498	-0.066115	right	right	0	1	383.414	Pres200
1	37	18	19	0.486486	-1.03953	-0.592109	-0.127483	left	left	0	1	532.543	Pres200
1	19	39	20	0.487179	1.03747	-0.228302	-0.266385	right	right	0	1	754.096	Pres200
1	35	17	18	0.485714	-1.04182	0.235668	0.222444	left	left	0	1	424.707	Pres200
1	18	37	19	0.486486	1.03953	0.542564	0.203358	right	right	0	1	472.765	Pres200
1	39	19	20	0.487179	-1.03747	0.265886	0.288544	left	left	0	1	530.697	Pres200
1	17	35	18	0.485714	1.04182	0.567361	0.0888556	left	right	1	0	1431.31	Pres200
1	37	18	19	0.486486	-1.03953	0.258975	0.156247	left	left	0	1	728.364	Pres200
1	10	20	10	0.5	1	0.558404	0.189023	right	right	0	1	470.376	Pres200
1	22	11	11	0.5	-1	0.254356	0.14064	left	left	0	1	666.669	Pres200
1	12	24	12	0.5	1	-0.228232	-0.159223	left	right	1	0	838.724	Pres200
1	26	13	13	0.5	-1	0.228127	0.209668	left	left	0	1	386.684	Pres200
1	17	34	17	0.5	1	0.522321	0.0717196	right	right	0	1	889.67	Pres200
1	36	18	18	0.5	-1	0.233557	0.100037	left	left	0	1	599.035	Pres200
1	19	38	19	0.5	1	-0.19844	-0.103731	right	right	0	1	515.075	Pres200
1	40	20	20	0.5	-1	0.228968	0.227055	left	left	0	1	966.627	Pres200
1	20	39	19	0.512821	0.963474	-0.213878	-0.0951572	left	right	1	0	140.097	Pres200
1	37	19	18	0.513514	-0.961526	-0.541175	-0.159334	left	left	0	1	537.509	Pres200
1	18	35	17	0.514286	0.959358	0.480518	0.207322	right	right	0	1	971.447	Pres200
1	39	20	19	0.512821	-0.963474	-0.498403	-0.0654319	left	left	0	1	878.053	Pres200
1	19	37	18	0.513514	0.961526	-0.276753	-0.233123	right	right	0	1	820.208	Pres200
1	35	18	17	0.514286	-0.959358	-0.509539	-0.0601322	left	left	0	1	647.703	Pres200
1	20	39	19	0.512821	0.963474	0.55099	0.235803	right	right	0	1	941.359	Pres200
1	37	19	18	0.513514	-0.961526	-0.545484	-0.11558	left	left	0	1	486.628	Pres200
1	17	33	16	0.515152	0.956931	-0.222256	-0.255473	right	right	0	1	682.19	Pres200
1	31	16	15	0.516129	-0.954196	-0.473281	-0.106737	left	left	0	1	976.593	Pres200
1	15	29	14	0.517241	0.95109	-0.223517	-0.242568	right	right	0	1	356.815	Pres200
1	27	14	13	0.518519	-0.947533	0.234924	0.2821	left	left	0	1	544.934	Pres200
1	13	25	12	0.52	0.943416	0.540177	0.176176	right	right	0	1	610.152	Pres200
1	23	12	11	0.521739	-0.938599	0.247727	0.127695	left	left	0	1	487.696	Pres200
1	11	21	10	0.52381	0.932886	-0.259079	-0.135994	right	right	0	1	468.793	Pres200
1	33	17	16	0.515152	-0.956931	0.228795	0.118594	left	left	0	1	405.752	Pres200
1	21	40	19	0.525	0.929611	-0.231146	-0.209658	right	right	0	1	550.698	Pres200
1	19	10	9	0.526316	-0.925999	-0.494636	-0.235334	left	left	0	1	483.428	Pres200
1	20	38	18	0.526316	0.925999	0.483132	0.130921	right	right	0	1	515.63	Pres200
1	36	19	17	0.527778	-0.921997	0.25625	0.129305	left	left	0	1	539.429	Pres200
1	18	34	16	0.529412	0.917538	-0.238362	-0.115707	right	right	0	1	483.211	Pres200
1	32	17	15	0.53125	-0.912537	0.269183	0.256526	left	left	0	1	988.701	Pres200
1	16	30	14	0.533333	0.906891	-0.208565	-0.2821	right	right	0	1	495.973	Pres200
1	40	21	19	0.525	-0.929611	-0.494363	-0.19566	left	left	0	1	737.807	Pres200
1	15	28	13	0.535714	0.900464	0.527919	0.214575	right	right	0	1	2252.7	Pres200
1	26	14	12	0.538462	-0.893085	-0.544177	-0.198687	left	left	0	1	555.789	Pres200
1	21	39	18	0.538462	0.893085	-0.226139	-0.0775529	right	right	0	1	641.037	Pres200
1	37	20	17	0.540541	-0.887525	-0.481018	-0.0819107	left	left	0	1	627.656	Pres200
1	13	24	11	0.541667	0.884523	0.515411	0.184363	left	right	1	0	753.318	Pres200
1	35	19	16	0.542857	-0.881356	-0.521037	-0.0599704	left	left	0	1	793.676	Pres200
1	15	28	13	0.535714	0.900464	0.567567	0.218095	right	right	0	1	766.184	Pres200
1	26	14	12	0.538462	-0.893085	-0.518239	-0.0715106	right	left	1	0	1052.6	Pres200
1	12	22	10	0.545455	0.874469	0.499498	0.147871	right	right	0	1	1115.13	Pres200
1	33	18	15	0.545455	-0.874469	-0.498475	-0.070418	left	left	0	1	1038.31	Pres200
1	17	31	14	0.548387	0.866733	0.540583	0.217577	right	right	0	1	584.237	Pres200
1	20	11	9	0.55	-0.862496	0.276033	0.182877	left	left	0	1	464.905	Pres200
1	22	40	18	0.55	0.862496	-0.224421	-0.160152	right	right	0	1	915.845	Pres200
1	29	16	13	0.551724	-0.857981	-0.496876	-0.147676	left	left	0	1	451.712	Pres200
1	21	38	17	0.552632	0.85561	0.548605	0.214292	right	right	0	1	691.152	Pres200
1	22	12	10	0.545455	-0.874469	-0.495904	-0.217403	left	left	0	1	576.615	Pres200
1	10	18	8	0.555556	0.847997	0.418656	0.104108	right	right	0	1	631.743	Pres200
1	27	15	12	0.555556	-0.847997	0.31052	0.273654	right	left	1	0	819.687	Pres200
1	20	36	16	0.555556	0.847997	0.534457	0.24178	right	right	0	1	263.794	Pres200
1	34	19	15	0.558824	-0.839535	-0.422092	-0.0707397	left	left	0	1	976.467	Pres200
1	14	25	11	0.56	0.836501	0.584994	0.146751	right	right	0	1	601.826	Pres200
1	32	18	14	0.5625	-0.830075	-0.47559	-0.0856688	left	left	0	1	426.617	Pres200
1	22	39	17	0.564103	0.825971	-0.238238	-0.111039	right	right	0	1	649.872	Pres200
1	18	10	8	0.555556	-0.847997	-0.612038	-0.188366	left	left	0	1	475.609	Pres200
1	13	23	10	0.565217	0.823122	-0.2369	-0.0767832	right	right	0	1	243.487	Pres200
1	30	17	13	0.566667	-0.819428	-0.524493	-0.118186	left	left	0	1	604.064	Pres200
1	21	37	16	0.567568	0.817136	0.484407	0.184284	right	right	0	1	680.434	Pres200
1	21	12	9	0.571429	-0.807355	0.252697	0.216545	left	left	0	1	486.426	Pres200
1	16	28	12	0.571429	0.807355	-0.273542	-0.194547	right	right	0	1	404.765	Pres200
1	35	20	15	0.571429	-0.807355	0.258171	0.193962	left	left	0	1	529.246	Pres200
1	13	23	10	0.565217	0.823122	0.575111	0.240193	right	right	0	1	552.76	Pres200
1	30	17	13	0.566667	-0.819428	-0.512686	-0.129794	left	left	0	1	524.519	Pres200
1	23	40	17	0.575	0.798366	0.447109	0.105292	right	right	0	1	1131.32	Pres200
1	33	19	14	0.575758	-0.796467	0.233455	0.0896647	left	left	0	1	404.118	Pres200
1	15	26	11	0.576923	0.793549	0.527148	0.159414	right	right	0	1	539.667	Pres200
1	19	11	8	0.578947	-0.788496	-0.590949	-0.396877	left	left	0	1	499.487	Pres200
1	22	38	16	0.578947	0.788496	-0.273171	-0.230035	right	right	0	1	517.638	Pres200
1	31	18	13	0.580645	-0.784271	0.311931	0.139362	left	left	0	1	472.528	Pres200
1	14	24	10	0.583333	0.777608	0.498401	0.0883607	right	right	0	1	741.392	Pres200
1	36	21	15	0.583333	-0.777608	0.253005	0.180401	left	left	0	1	498.315	Pres200
1	17	29	12	0.586207	0.770518	0.499552	0.0708571	right	right	0	1	563.374	Pres200
1	17	10	7	0.588235	-0.765535	-0.605551	-0.308229	left	left	0	1	492.678	Pres200
1	20	34	14	0.588235	0.765535	-0.212491	-0.102381	right	right	0	1	736.423	Pres200
1	39	23	16	0.589744	-0.76184	0.227232	0.0890969	left	left	0	1	347.492	Pres200
1	13	22	9	0.590909	0.758992	-0.27492	-0.216334	right	right	0	1	588.081	Pres200
1	27	16	11	0.592593	-0.754888	-0.499405	-0.165429	left	left	0	1	500.436	Pres200
1	19	32	13	0.59375	0.752072	0.494316	0.0955799	right	right	0	1	719.388	Pres200
1	37	22	15	0.594595	-0.750022	0.268101	0.193479	left	left	0	1	755.848	Pres200
1	12	20	8	0.6	0.736966	0.606642	0.153528	right	right	0	1	597.448	Pres200
1	25	15	10	0.6	-0.736966	-0.534412	-0.23984	left	left	0	1	519.33	Pres200
1	18	30	12	0.6	0.736966	-0.244533	-0.132841	right	right	0	1	188.586	Pres200
1	35	21	14	0.6	-0.736966	0.243195	0.0829847	left	left	0	1	478.086	Pres200
1	24	40	16	0.6	0.736966	-0.269474	-0.104293	right	right	0	1	247.942	Pres200
1	20	12	8	0.6	-0.736966	0.328292	0.0959419	left	left	0	1	418.688	Pres200
1	15	25	10	0.6	0.736966	-0.287465	-0.219318	right	right	0	1	562.609	Pres200
1	30	18	12	0.6	-0.736966	0.29504	0.193984	left	left	0	1	915.166	Pres200
1	23	38	15	0.605263	0.724366	-0.288477	-0.200638	right	right	0	1	954.808	Pres200
1	33	20	13	0.606061	-0.722466	0.259633	0.115855	left	left	0	1	480.279	Pres200
1	17	28	11	0.607143	0.719892	-0.306954	-0.157144	right	right	0	1	561.667	Pres200
1	23	14	9	0.608696	-0.716207	0.286528	0.227781	left	left	0	1	779.527	Pres200
1	11	18	7	0.611111	0.710493	0.494333	0.125324	right	right	0	1	291.057	Pres200
1	36	22	14	0.611111	-0.710493	-0.497151	-0.219144	left	left	0	1	675.528	Pres200
1	19	31	12	0.612903	0.706269	-0.268594	-0.213169	left	right	1	0	589.917	Pres200
1	38	23	15	0.605263	-0.724366	-0.493368	-0.199431	left	left	0	1	784.234	Pres200
1	16	26	10	0.615385	0.70044	0.511709	0.101814	right	right	0	1	1248.78	Pres200
1	39	24	15	0.615385	-0.70044	0.246063	0.110021	left	left	0	1	754.546	Pres200
1	21	34	13	0.617647	0.695145	0.518393	0.188413	right	right	0	1	674.867	Pres200
1	21	13	8	0.619048	-0.691878	-0.526434	-0.0720159	left	left	0	1	677.227	Pres200
1	18	29	11	0.62069	0.688056	0.475995	0.107353	left	right	1	0	472.453	Pres200
1	37	23	14	0.621622	-0.685891	-0.52146	-0.0953378	left	left	0	1	563.715	Pres200
1	16	26	10	0.615385	0.70044	0.460766	0.142755	right	right	0	1	144.306	Pres200
1	39	24	15	0.615385	-0.70044	-0.480928	-0.0898974	left	left	0	1	403.861	Pres200
1	10	16	6	0.625	0.678072	0.39892	0.135514	right	right	0	1	1277.48	Pres200
1	24	15	9	0.625	-0.678072	0.318658	0.120579	left	left	0	1	368.531	Pres200
1	20	32	12	0.625	0.678072	-0.262093	-0.138622	right	right	0	1	471.955	Pres200
1	40	25	15	0.625	-0.678072	-0.466027	-0.18627	left	left	0	1	543.353	Pres200
1	22	35	13	0.628571	0.669851	0.51754	0.0889391	right	right	0	1	1098.66	Pres200
1	27	17	10	0.62963	-0.667425	0.333261	0.14209	left	left	0	1	698.546	Pres200
1	12	19	7	0.631579	0.662965	-0.233377	-0.0453058	left	right	1	0	219.131	Pres200
1	38	24	14	0.631579	-0.662965	-0.557174	-0.225982	left	left	0	1	803.807	Pres200
1	14	22	8	0.636364	0.652077	-0.371351	-0.186082	right	right	0	1	744.466	Pres200
1	33	21	12	0.636364	-0.652077	0.301008	0.129032	left	left	0	1	547.097	Pres200
1	23	36	13	0.638889	0.646363	-0.232428	-0.236839	right	right	0	1	352.065	Pres200
1	25	16	9	0.64	-0.643856	0.303936	0.132323	left	left	0	1	783.517	Pres200
1	25	39	14	0.641026	0.641546	0.481741	0.235201	right	right	0	1	582.603	Pres200
1	28	18	10	0.642857	-0.63743	0.299052	0.199794	left	left	0	1	453.482	Pres200
1	14	22	8	0.636364	0.652077	0.51495	0.210472	right	right	0	1	397.015	Pres200
1	33	21	12	0.636364	-0.652077	0.312873	0.220456	left	left	0	1	812.064	Pres200
1	20	31	11	0.645161	0.632268	-0.275323	-0.208903	left	right	1	0	654.261	Pres200
1	17	11	6	0.647059	-0.628031	-0.559507	-0.153224	left	left	0	1	460.18	Pres200
1	22	34	12	0.647059	0.628031	-0.260078	-0.129615	right	right	0	1	457.701	Pres200
1	37	24	13	0.648649	-0.624491	-0.444652	-0.200426	left	left	0	1	328.646	Pres200
1	13	20	7	0.65	0.621488	0.483157	0.141633	right	right	0	1	717.345	Pres200
1	40	26	14	0.65	-0.621488	0.27779	0.216905	left	left	0	1	499.439	Pres200
1	15	23	8	0.652174	0.616671	0.501979	0.128854	right	right	0	1	1485.9	Pres200
1	26	17	9	0.653846	-0.612977	0.268657	0.193521	left	left	0	1	468.321	Pres200
1	19	29	10	0.655172	0.610053	-0.239276	-0.193798	right	right	0	1	511.582	Pres200
1	32	21	11	0.65625	-0.607683	-0.504304	-0.0811512	left	left	0	1	577.621	Pres200
1	23	35	12	0.657143	0.605721	-0.27673	-0.147292	right	right	0	1	549.156	Pres200
1	38	25	13	0.657895	-0.604071	0.268128	0.248561	right	left	1	0	864.007	Pres200
1	19	29	10	0.655172	0.610053	0.518267	0.231518	right	right	0	1	1536.18	Pres200
1	32	21	11	0.65625	-0.607683	0.223169	0.0487876	left	left	0	1	502.698	Pres200
1	23	35	12	0.657143	0.605721	-0.276337	-0.199756	right	right	0	1	697.157	Pres200
1	38	25	13	0.657895	-0.604071	0.262908	0.204584	right	left	1	0	826.266	Pres200
1	10	15	5	0.666667	0.584963	0.467271	0.236571	right	right	0	1	390.067	Pres200
1	18	12	6	0.666667	-0.584963	0.222297	0.143082	left	left	0	1	666.17	Pres200
1	14	21	7	0.666667	0.584963	0.473147	0.147527	right	right	0	1	539.388	Pres200
1	24	16	8	0.666667	-0.584963	0.255253	0.204584	left	left	0	1	608.445	Pres200
1	18	27	9	0.666667	0.584963	0.482226	0.204294	right	right	0	1	398.763	Pres200
1	30	20	10	0.666667	-0.584963	0.255485	0.221296	left	left	0	1	653.101	Pres200
1	22	33	11	0.666667	0.584963	-0.250887	-0.190417	left	right	1	0	712.267	Pres200
1	36	24	12	0.666667	-0.584963	-0.480192	-0.219423	left	left	0	1	529.923	Pres200
1	27	40	13	0.675	0.567041	0.462622	0.205577	right	right	0	1	869.288	Pres200
1	37	25	12	0.675676	-0.565597	0.263697	0.0776958	left	left	0	1	219.743	Pres200
1	23	34	11	0.676471	0.563901	0.529168	0.125063	right	right	0	1	475.964	Pres200
1	31	21	10	0.677419	-0.561879	0.248652	0.20766	left	left	0	1	886.983	Pres200
1	19	28	9	0.678571	0.559427	0.420211	0.0708912	left	right	1	0	413.819	Pres200
1	25	17	8	0.68	-0.556393	0.334349	0.143818	left	left	0	1	520.969	Pres200
1	15	22	7	0.681818	0.552541	0.483388	0.0900155	right	right	0	1	688.672	Pres200
1	19	13	6	0.684211	-0.547488	-0.510534	-0.12813	left	left	0	1	409.464	Pres200
1	24	35	11	0.685714	0.544321	0.40824	0.201391	right	right	0	1	510.379	Pres200
1	16	11	5	0.6875	-0.540568	-0.477049	-0.18612	left	left	0	1	1388.17	Pres200
1	22	32	10	0.6875	0.540568	0.443771	0.199824	right	right	0	1	251.197	Pres200
1	29	20	9	0.689655	-0.536053	-0.521483	-0.118242	right	left	1	0	489.839	Pres200
1	18	26	8	0.692308	0.530515	0.492684	0.243345	right	right	0	1	464.77	Pres200
1	39	27	12	0.692308	-0.530515	0.279521	0.0870274	left	left	0	1	777.442	Pres200
1	25	36	11	0.694444	0.526069	0.440918	0.0908679	left	right	1	0	654.511	Pres200
1	35	24	11	0.685714	-0.544321	-0.507976	-0.102581	left	left	0	1	682.544	Pres200
1	16	23	7	0.695652	0.523562	0.446651	0.242884	right	right	0	1	678.573	Pres200
1	33	23	10	0.69697	-0.520832	-0.469325	-0.115193	left	left	0	1	859.771	Pres200
1	14	20	6	0.7	0.514573	-0.281071	-0.240756	right	right	0	1	627.477	Pres200
1	30	21	9	0.7	-0.514573	-0.546571	-0.205032	left	left	0	1	446.019	Pres200
1	28	40	12	0.7	0.514573	0.490573	0.11059	left	right	1	0	932.79	Pres200
1	37	26	11	0.702703	-0.509014	0.291371	0.113624	left	left	0	1	475.506	Pres200
1	19	27	8	0.703704	0.50696	-0.31774	-0.243888	right	right	0	1	1018.86	Pres200
1	23	16	7	0.695652	-0.523562	0.277758	0.178019	left	left	0	1	483.298	Pres200
1	12	17	5	0.705882	0.5025	0.475056	0.226527	right	right	0	1	475.37	Pres200
1	34	24	10	0.705882	-0.5025	0.315995	0.0965137	left	left	0	1	505.154	Pres200
1	17	24	7	0.708333	0.4975	-0.288462	-0.134505	right	right	0	1	680.271	Pres200
1	31	22	9	0.709677	-0.494765	0.290988	0.190946	right	left	1	0	1004.38	Pres200
1	27	38	11	0.710526	0.49304	0.528352	0.220237	right	right	0	1	244.425	Pres200
1	14	10	4	0.714286	-0.485427	0.30792	0.17	left	left	0	1	673.412	Pres200
1	15	21	6	0.714286	0.485427	-0.214622	-0.151484	left	right	1	0	438.449	Pres200
1	28	20	8	0.714286	-0.485427	-0.542094	-0.0967615	left	left	0	1	485.498	Pres200
1	28	39	11	0.717949	0.478047	0.459127	0.209373	right	right	0	1	501.732	Pres200
1	32	23	9	0.71875	-0.476438	0.251796	0.0587964	left	left	0	1	331.687	Pres200
1	18	25	7	0.72	0.473931	-0.275894	-0.179946	right	right	0	1	801.596	Pres200
1	18	13	5	0.722222	-0.469485	-0.461441	-0.046365	left	left	0	1	835.584	Pres200
1	26	36	10	0.722222	0.469485	0.521861	0.246918	right	right	0	1	678.966	Pres200
1	29	21	8	0.724138	-0.465664	0.288584	0.0740669	left	left	0	1	275.452	Pres200
1	28	39	11	0.717949	0.478047	-0.229632	-0.107373	right	right	0	1	338.373	Pres200
1	32	23	9	0.71875	-0.476438	0.298562	0.0970954	left	left	0	1	373.469	Pres200
1	29	40	11	0.725	0.463947	0.450533	0.167882	right	right	0	1	571.539	Pres200
1	22	16	6	0.727273	-0.459432	0.260404	0.194308	right	left	1	0	1128	Pres200
1	24	33	9	0.727273	0.459432	0.498528	0.244378	right	right	0	1	473.402	Pres200
1	37	27	10	0.72973	-0.454566	0.25279	0.0955879	left	left	0	1	726.597	Pres200
1	19	26	7	0.730769	0.452512	-0.247383	-0.0707073	right	right	0	1	613.109	Pres200
1	15	11	4	0.733333	-0.447459	0.281006	0.14247	left	left	0	1	467.617	Pres200
1	22	30	8	0.733333	0.447459	0.501763	0.0955153	right	right	0	1	912.957	Pres200
1	40	29	11	0.725	-0.463947	0.293236	0.217364	left	left	0	1	582.535	Pres200
1	25	34	9	0.735294	0.443607	-0.277806	-0.129284	right	right	0	1	483.886	Pres200
1	19	14	5	0.736842	-0.440573	0.227615	0.164438	left	left	0	1	497.381	Pres200
1	28	38	10	0.736842	0.440573	0.468454	0.075238	right	right	0	1	643.765	Pres200
1	23	17	6	0.73913	-0.436099	-0.497453	-0.109123	right	left	1	0	795.688	Pres200
1	20	27	7	0.740741	0.432959	-0.271002	-0.125601	right	right	0	1	398.942	Pres200
1	31	23	8	0.741935	-0.430634	0.254459	0.263173	right	left	1	0	573.281	Pres200
1	26	35	9	0.742857	0.428843	0.503984	0.126971	left	right	1	0	628.313	Pres200
1	39	29	10	0.74359	-0.427421	-0.466279	-0.133983	left	left	0	1	631.415	Pres200
1	12	16	4	0.75	0.415037	0.50035	0.240733	right	right	0	1	446.517	Pres200
1	20	15	5	0.75	-0.415037	-0.583111	-0.273106	left	left	0	1	865.294	Pres200
1	18	24	6	0.75	0.415037	0.496806	0.225416	right	right	0	1	500.081	Pres200
1	28	21	7	0.75	-0.415037	-0.412294	-0.0862414	left	left	0	1	606.525	Pres200
1	24	32	8	0.75	0.415037	0.519316	0.168384	right	right	0	1	843.289	Pres200
1	36	27	9	0.75	-0.415037	-0.470944	-0.0640216	right	left	1	0	1152.01	Pres200
1	30	40	10	0.75	0.415037	-0.268784	-0.185885	right	right	0	1	529.157	Pres200
1	16	12	4	0.75	-0.415037	-0.483463	-0.115804	left	left	0	1	707.4	Pres200
1	28	37	9	0.756757	0.402098	-0.314081	-0.234743	left	right	1	0	735.638	Pres200
1	33	25	8	0.757576	-0.400538	-0.513224	-0.199132	left	left	0	1	801.039	Pres200
1	22	29	7	0.758621	0.398549	0.518348	0.223042	right	right	0	1	1012.16	Pres200
1	25	19	6	0.76	-0.395929	0.313674	0.0896826	left	left	0	1	462.171	Pres200
1	16	21	5	0.761905	0.392317	-0.234256	-0.0818606	right	right	0	1	688.784	Pres200
1	38	29	9	0.763158	-0.389947	0.2755	0.229986	left	left	0	1	719.686	Pres200
1	13	17	4	0.764706	0.387023	0.434334	0.217572	right	right	0	1	561.125	Pres200
1	34	26	8	0.764706	-0.387023	-0.46245	-0.230162	left	left	0	1	518.732	Pres200
1	23	30	7	0.766667	0.383329	-0.303583	-0.200764	right	right	0	1	818.773	Pres200
1	13	10	3	0.769231	-0.378512	0.304316	0.0758228	right	left	1	0	778.626	Pres200
1	20	26	6	0.769231	0.378512	-0.270569	-0.136596	right	right	0	1	396.112	Pres200
1	39	30	9	0.769231	-0.378512	-0.47703	-0.111894	right	left	1	0	812.857	Pres200
1	27	35	8	0.771429	0.374396	0.46059	0.124603	right	right	0	1	841.418	Pres200
1	22	17	5	0.772727	-0.371969	0.224572	0.175758	left	left	0	1	211.401	Pres200
1	24	31	7	0.774194	0.369234	-0.249403	-0.186141	left	right	1	0	456.633	Pres200
1	30	23	7	0.766667	-0.383329	-0.511121	-0.270125	left	left	0	1	689.189	Pres200
1	31	40	9	0.775	0.367732	0.46139	0.110307	left	right	1	0	717.34	Pres200
1	18	14	4	0.777778	-0.36257	-0.457044	-0.215842	left	left	0	1	490.023	Pres200
1	21	27	6	0.777778	0.36257	-0.292219	-0.140077	right	right	0	1	779.504	Pres200
1	36	28	8	0.777778	-0.36257	-0.476914	-0.085238	right	left	1	0	246.987	Pres200
1	25	32	7	0.78125	0.356144	-0.245057	-0.0767535	right	right	0	1	520.604	Pres200
1	23	18	5	0.782609	-0.353637	-0.53043	-0.257219	left	left	0	1	751.232	Pres200
1	29	37	8	0.783784	0.351472	-0.268396	-0.0958189	right	right	0	1	409.868	Pres200
1	40	31	9	0.775	-0.367732	0.276162	0.193456	left	left	0	1	842.844	Pres200
1	11	14	3	0.785714	0.347923	-0.244521	-0.0998221	right	right	0	1	706.624	Pres200
1	28	22	6	0.785714	-0.347923	-0.480845	-0.126665	left	left	0	1	729.669	Pres200
1	26	33	7	0.787879	0.343954	-0.278715	-0.225375	right	right	0	1	718.836	Pres200
1	19	15	4	0.789474	-0.341037	-0.446468	-0.297256	left	left	0	1	610.737	Pres200
1	30	38	8	0.789474	0.341037	-0.241855	-0.179354	left	right	1	0	488.505	Pres200
1	24	19	5	0.791667	-0.337035	0.300402	0.217513	right	left	1	0	461.145	Pres200
1	23	29	6	0.793103	0.334419	-0.280479	-0.156602	right	right	0	1	711.887	Pres200
1	34	27	7	0.794118	-0.332575	0.302133	0.0828658	left	left	0	1	722.729	Pres200
1	12	15	3	0.8	0.321928	0.461622	0.152057	right	right	0	1	829.126	Pres200
1	20	16	4	0.8	-0.321928	0.326125	0.232608	right	left	1	0	409.801	Pres200
1	20	25	5	0.8	0.321928	-0.279004	-0.0747967	right	right	0	1	902.521	Pres200
1	30	24	6	0.8	-0.321928	-0.462135	-0.0941927	left	left	0	1	484.843	Pres200
1	28	35	7	0.8	0.321928	-0.285554	-0.189503	left	right	1	0	588.839	Pres200
1	40	32	8	0.8	-0.321928	0.275092	0.103345	left	left	0	1	739.034	Pres200
1	12	15	3	0.8	0.321928	0.437262	0.132585	left	right	1	0	716.879	Pres200
1	20	16	4	0.8	-0.321928	-0.459341	-0.239053	left	left	0	1	527.752	Pres200
1	29	36	7	0.805556	0.311944	-0.261844	-0.0851596	right	right	0	1	546.619	Pres200
1	31	25	6	0.806452	-0.31034	-0.434988	-0.104877	left	left	0	1	833.159	Pres200
1	21	26	5	0.807692	0.308122	0.468112	0.226401	right	right	0	1	193.634	Pres200
1	21	17	4	0.809524	-0.304855	-0.464068	-0.212598	left	left	0	1	481.766	Pres200
1	30	37	7	0.810811	0.302563	-0.327296	-0.090998	right	right	0	1	538.417	Pres200
1	16	13	3	0.8125	-0.29956	-0.480195	-0.0915582	right	left	1	0	1301.59	Pres200
1	26	32	6	0.8125	0.29956	-0.286541	-0.0754623	right	right	0	1	515.355	Pres200
1	27	22	5	0.814815	-0.295456	0.24774	0.200608	right	left	1	0	1491.11	Pres200
1	31	38	7	0.815789	0.293731	0.442278	0.0881678	right	right	0	1	512.925	Pres200
1	22	18	4	0.818182	-0.289507	-0.558352	-0.144546	left	left	0	1	792.051	Pres200
1	27	33	6	0.818182	0.289507	-0.261092	-0.112092	right	right	0	1	663.342	Pres200
1	39	32	7	0.820513	-0.285402	-0.493392	-0.25771	left	left	0	1	645.813	Pres200
1	23	28	5	0.821429	0.283793	-0.303429	-0.178164	left	right	1	0	488.439	Pres200
1	17	14	3	0.823529	-0.280108	0.271645	0.102122	left	left	0	1	781.545	Pres200
1	28	34	6	0.823529	0.280108	-0.285568	-0.0556578	right	right	0	1	378.423	Pres200
1	38	31	7	0.815789	-0.293731	0.316302	0.0610651	left	left	0	1	694.664	Pres200
1	33	40	7	0.825	0.277534	0.450788	0.102859	right	right	0	1	757.128	Pres200
1	23	19	4	0.826087	-0.275634	0.260798	0.152147	right	left	1	0	867.337	Pres200
1	24	29	5	0.827586	0.273018	0.48242	0.110236	left	right	1	0	1194.47	Pres200
1	35	29	6	0.828571	-0.271302	-0.425738	-0.208057	left	left	0	1	475.317	Pres200
1	10	12	2	0.833333	0.263034	-0.261935	-0.0832604	right	right	0	1	829.359	Pres200
1	18	15	3	0.833333	-0.263034	0.33973	0.272933	right	left	1	0	583.892	Pres200
1	20	24	4	0.833333	0.263034	-0.242381	0.00388846	right	right	0	1	224.442	Pres200
1	30	25	5	0.833333	-0.263034	0.265799	0.111121	left	left	0	1	574.081	Pres200
1	31	37	6	0.837838	0.255257	-0.280291	-0.0813197	right	right	0	1	293.656	Pres200
1	31	26	5	0.83871	-0.253757	0.306749	0.229736	right	left	1	0	594.975	Pres200
1	21	25	4	0.84	0.251539	0.488668	0.230739	right	right	0	1	820.797	Pres200
1	19	16	3	0.842105	-0.247928	0.300865	0.138879	right	left	1	0	613.547	Pres200
1	32	38	6	0.842105	0.247928	-0.307793	-0.0820807	right	right	0	1	435.119	Pres200
1	32	27	5	0.84375	-0.245112	0.301936	0.195066	left	left	0	1	692.729	Pres200
1	31	37	6	0.837838	0.255257	0.444966	0.20388	right	right	0	1	459.944	Pres200
1	31	26	5	0.83871	-0.253757	-0.504498	-0.222043	left	left	0	1	837.14	Pres200
1	11	13	2	0.846154	0.241008	0.520198	0.145571	left	right	1	0	609.964	Pres200
1	26	22	4	0.846154	-0.241008	-0.504663	-0.221073	left	left	0	1	445.835	Pres200
1	33	39	6	0.846154	0.241008	0.471657	0.227845	left	right	1	0	397.018	Pres200
1	33	28	5	0.848485	-0.237039	0.298319	0.0993541	right	left	1	0	565.289	Pres200
1	17	20	3	0.85	0.234465	0.504337	0.253621	right	right	0	1	508.381	Pres200
1	40	34	6	0.85	-0.234465	0.264125	0.208801	right	left	1	0	593.361	Pres200
1	23	27	4	0.851852	0.231326	-0.310236	-0.0690566	right	right	0	1	706.798	Pres200
1	34	29	5	0.852941	-0.229482	-0.465926	-0.150971	right	left	1	0	264.047	Pres200
1	12	14	2	0.857143	0.222392	-0.331741	-0.206079	left	right	1	0	463.197	Pres200
1	21	18	3	0.857143	-0.222392	0.237673	0.158725	right	left	1	0	563.098	Pres200
1	24	28	4	0.857143	0.222392	-0.277443	-0.0692601	right	right	0	1	481.614	Pres200
1	35	30	5	0.857143	-0.222392	0.332627	0.234567	right	left	1	0	567.404	Pres200
1	31	36	5	0.861111	0.215729	-0.312649	-0.196254	left	right	1	0	1437.58	Pres200
1	29	25	4	0.862069	-0.214125	0.328576	0.156205	right	left	1	0	496.782	Pres200
1	19	22	3	0.863636	0.211504	0.485043	0.247084	right	right	0	1	530.73	Pres200
1	37	32	5	0.864865	-0.209453	-0.4278	-0.138948	right	left	1	0	539.369	Pres200
1	13	15	2	0.866667	0.206451	0.49642	0.251329	right	right	0	1	328.078	Pres200
1	30	26	4	0.866667	-0.206451	-0.451779	-0.136494	right	left	1	0	580.568	Pres200
1	33	38	5	0.868421	0.203533	-0.316495	-0.227646	left	right	1	0	467.118	Pres200
1	23	20	3	0.869565	-0.201634	-0.488553	-0.122378	right	left	1	0	686.061	Pres200
1	27	31	4	0.870968	0.199309	0.457572	0.132134	right	right	0	1	1077.47	Pres200
1	39	34	5	0.871795	-0.197939	-0.490548	-0.115176	right	left	1	0	605.682	Pres200
1	13	15	2	0.866667	0.206451	-0.313943	-0.077316	right	right	0	1	843.51	Pres200
1	30	26	4	0.866667	-0.206451	0.25717	0.221366	left	left	0	1	295.747	Pres200
1	14	16	2	0.875	0.192645	-0.38992	-0.037167	right	right	0	1	700.22	Pres200
1	24	21	3	0.875	-0.192645	-0.524813	-0.184386	right	left	1	0	507.64	Pres200
1	28	32	4	0.875	0.192645	-0.301973	-0.102371	right	right	0	1	322.723	Pres200
1	40	35	5	0.875	-0.192645	0.30362	0.109872	left	left	0	1	677.538	Pres200
1	29	33	4	0.878788	0.186413	0.487398	0.240976	left	right	1	0	546.382	Pres200
1	25	22	3	0.88	-0.184425	-0.45013	-0.100734	right	left	1	0	773.633	Pres200
1	15	17	2	0.882353	0.180572	-0.286245	-0.206465	left	right	1	0	780.359	Pres200
1	34	30	4	0.882353	-0.180572	-0.456769	-0.098868	right	left	1	0	314.427	Pres200
1	31	35	4	0.885714	0.175087	0.45123	0.179247	right	right	0	1	427.821	Pres200
1	18	16	2	0.888889	-0.169925	-0.423094	-0.136481	left	left	0	1	882.876	Pres200
1	24	27	3	0.888889	0.169925	0.506206	0.232616	right	right	0	1	555.718	Pres200
1	36	32	4	0.888889	-0.169925	0.28787	0.156336	right	left	1	0	533.926	Pres200
1	33	37	4	0.891892	0.165059	-0.277681	-0.195673	left	right	1	0	510.743	Pres200
1	28	25	3	0.892857	-0.163499	0.31517	0.0819149	left	left	0	1	803.936	Pres200
1	17	19	2	0.894737	0.160465	0.404089	0.134328	right	right	0	1	1261.25	Pres200
1	38	34	4	0.894737	-0.160465	-0.488833	-0.266271	left	left	0	1	742.535	Pres200
1	26	29	3	0.896552	0.157541	0.443445	0.231686	left	right	1	0	1575.12	Pres200
1	39	35	4	0.897436	-0.156119	0.284301	0.209116	left	left	0	1	560.59	Pres200
1	18	20	2	0.9	0.152003	0.464257	0.105996	right	right	0	1	419.864	Pres200
1	30	27	3	0.9	-0.152003	-0.454852	-0.120022	right	left	1	0	803.018	Pres200
1	36	40	4	0.9	0.152003	-0.324868	-0.0854291	right	right	0	1	495.983	Pres200
1	31	28	3	0.903226	-0.146841	0.326402	0.186428	left	left	0	1	711.481	Pres200
1	19	21	2	0.904762	0.14439	0.430223	0.231312	left	right	1	0	549.853	Pres200
1	29	26	3	0.896552	-0.157541	0.276673	0.179773	right	left	1	0	493.3	Pres200
1	29	32	3	0.90625	0.142019	0.524973	0.162022	left	right	1	0	691.826	Pres200
1	11	10	1	0.909091	-0.137504	0.336864	0.304887	left	left	0	1	431.305	Pres200
1	20	22	2	0.909091	0.137504	0.462453	0.241177	right	right	0	1	670.293	Pres200
1	33	30	3	0.909091	-0.137504	0.251841	0.192926	left	left	0	1	626.853	Pres200
1	31	34	3	0.911765	0.133267	-0.285702	-0.0882273	right	right	0	1	595.773	Pres200
1	23	21	2	0.913043	-0.131245	-0.488474	-0.238165	right	left	1	0	619.878	Pres200
1	32	35	3	0.914286	0.129283	-0.342258	-0.133039	right	right	0	1	698.18	Pres200
1	32	29	3	0.90625	-0.142019	0.306269	0.106319	left	left	0	1	697.727	Pres200
1	11	12	1	0.916667	0.125531	0.51829	0.141702	right	right	0	1	561.203	Pres200
1	24	22	2	0.916667	-0.125531	-0.465787	-0.147803	right	left	1	0	547.321	Pres200
1	33	36	3	0.916667	0.125531	-0.340624	-0.224163	left	right	1	0	645.45	Pres200
1	37	34	3	0.918919	-0.121991	0.267521	0.0931487	left	left	0	1	557.662	Pres200
1	23	25	2	0.92	0.120294	0.443393	0.214233	right	right	0	1	599.601	Pres200
1	38	35	3	0.921053	-0.118644	0.292956	0.0623236	right	left	1	0	400.797	Pres200
1	12	13	1	0.923077	0.115477	-0.390024	-0.18716	left	right	1	0	453.686	Pres200
1	26	24	2	0.923077	-0.115477	-0.466772	-0.208836	left	left	0	1	731.24	Pres200
1	37	40	3	0.925	0.112475	0.458946	0.121818	left	right	1	0	660.165	Pres200
1	27	25	2	0.925926	-0.111031	0.29806	0.0804988	right	left	1	0	609.094	Pres200
1	13	14	1	0.928571	0.106915	0.562676	0.277088	right	right	0	1	502.145	Pres200
1	28	26	2	0.928571	-0.106915	0.240189	0.164998	left	left	0	1	722.481	Pres200
1	27	29	2	0.931034	0.103093	-0.286972	-0.151434	right	right	0	1	855.46	Pres200
1	15	14	1	0.933333	-0.0995357	0.382955	0.217287	right	left	1	0	1244.62	Pres200
1	28	30	2	0.933333	0.0995357	0.442419	0.283474	right	right	0	1	768.741	Pres200
1	40	37	3	0.925	-0.112475	0.287735	0.0816028	right	left	1	0	740.137	Pres200
1	29	31	2	0.935484	0.0962153	-0.3111	-0.0915642	right	right	0	1	779.372	Pres200
1	16	15	1	0.9375	-0.0931094	-0.477185	-0.115588	right	left	1	0	903.072	Pres200
1	30	32	2	0.9375	0.0931094	-0.279467	-0.0844928	right	right	0	1	663.88	Pres200
1	33	31	2	0.939394	-0.0901978	0.294938	0.0633544	left	left	0	1	1148.95	Pres200
1	16	17	1	0.941176	0.0874628	-0.267275	-0.0611779	right	right	0	1	474.992	Pres200
1	34	32	2	0.941176	-0.0874628	0.260752	0.155501	left	left	0	1	986.513	Pres200
1	33	35	2	0.942857	0.0848889	-0.262096	-0.166796	left	right	1	0	524.438	Pres200
1	18	17	1	0.944444	-0.0824622	0.319006	0.156378	right	left	1	0	992.033	Pres200
1	18	40	22	0.45	1.152	0.57249	0.141905	right	right	0	1	536.009	Pres2400
1	31	14	17	0.451613	-1.14684	0.209548	0.208256	left	left	0	1	1118.93	Pres2400
1	10	22	12	0.454545	1.1375	0.549885	0.104851	right	right	0	1	767.646	Pres2400
1	33	15	18	0.454545	-1.1375	-0.469103	-0.212936	left	left	0	1	933.436	Pres2400
1	18	40	22	0.45	1.152	0.545341	0.0735026	right	right	0	1	364.021	Pres2400
1	31	14	17	0.451613	-1.14684	-0.49884	-0.204742	left	left	0	1	579.099	Pres2400
1	10	22	12	0.454545	1.1375	0.571473	0.261661	right	right	0	1	375.029	Pres2400
1	33	15	18	0.454545	-1.1375	0.18839	0.0957338	left	left	0	1	354.86	Pres2400
1	16	35	19	0.457143	1.12928	0.589484	0.0625579	right	right	0	1	549.39	Pres2400
1	24	11	13	0.458333	-1.12553	0.194144	0.065655	left	left	0	1	1204.96	Pres2400
1	17	37	20	0.459459	1.12199	-0.235274	-0.0863539	right	right	0	1	512.589	Pres2400
1	26	12	14	0.461538	-1.11548	-0.64483	-0.121265	left	left	0	1	1256.55	Pres2400
1	18	39	21	0.461538	1.11548	-0.251656	-0.139063	right	right	0	1	705.348	Pres2400
1	28	13	15	0.464286	-1.10692	0.187747	0.186298	left	left	0	1	1864.66	Pres2400
1	16	35	19	0.457143	1.12928	-0.249214	-0.217539	right	right	0	1	1415.03	Pres2400
1	24	11	13	0.458333	-1.12553	-0.56151	-0.223242	left	left	0	1	649.506	Pres2400
1	14	30	16	0.466667	1.09954	-0.268648	-0.101294	right	right	0	1	7594.95	Pres2400
1	32	15	17	0.46875	-1.09311	-0.501484	-0.10051	left	left	0	1	2739.83	Pres2400
1	16	34	18	0.470588	1.08746	-0.246223	-0.110878	right	right	0	1	565.816	Pres2400
1	36	17	19	0.472222	-1.08246	0.254172	0.292101	left	left	0	1	6547.62	Pres2400
1	18	38	20	0.473684	1.078	-0.261169	-0.107137	right	right	0	1	875.134	Pres2400
1	30	14	16	0.466667	-1.09954	0.22996	0.255362	left	left	0	1	839.065	Pres2400
1	15	32	17	0.46875	1.09311	-0.240135	-0.223908	right	right	0	1	845.488	Pres2400
1	34	16	18	0.470588	-1.08746	0.213001	0.079802	left	left	0	1	514.967	Pres2400
1	19	40	21	0.475	1.074	-0.216454	-0.102652	right	right	0	1	275.069	Pres2400
1	21	10	11	0.47619	-1.07039	0.249873	0.164316	left	left	0	1	853.279	Pres2400
1	11	23	12	0.478261	1.06413	-0.235766	-0.137679	right	right	0	1	558.57	Pres2400
1	25	12	13	0.48	-1.05889	-0.552264	-0.222031	left	left	0	1	425.869	Pres2400
1	13	27	14	0.481481	1.05445	-0.194776	-0.170687	right	right	0	1	703.687	Pres2400
1	29	14	15	0.482759	-1.05063	0.230198	0.190995	left	left	0	1	1533.41	Pres2400
1	15	31	16	0.483871	1.04731	0.503365	0.0875347	right	right	0	1	648.871	Pres2400
1	33	16	17	0.484848	-1.04439	-0.511678	-0.0505334	left	left	0	1	524.112	Pres2400
1	17	35	18	0.485714	1.04182	-0.226498	-0.066115	right	right	0	1	466.283	Pres2400
1	37	18	19	0.486486	-1.03953	-0.592109	-0.127483	left	left	0	1	434.051	Pres2400
1	19	39	20	0.487179	1.03747	-0.228302	-0.266385	right	right	0	1	3206.03	Pres2400
1	35	17	18	0.485714	-1.04182	0.235668	0.222444	left	left	0	1	641.657	Pres2400
1	18	37	19	0.486486	1.03953	0.542564	0.203358	right	right	0	1	1136.08	Pres2400
1	39	19	20	0.487179	-1.03747	0.265886	0.288544	left	left	0	1	458.807	Pres2400
1	17	35	18	0.485714	1.04182	0.567361	0.0888556	right	right	0	1	386.067	Pres2400
1	37	18	19	0.486486	-1.03953	0.258975	0.156247	left	left	0	1	604.607	Pres2400
1	10	20	10	0.5	1	0.558404	0.189023	right	right	0	1	1767.09	Pres2400
1	22	11	11	0.5	-1	0.254356	0.14064	left	left	0	1	719.823	Pres2400
1	12	24	12	0.5	1	-0.228232	-0.159223	right	right	0	1	297.892	Pres2400
1	26	13	13	0.5	-1	0.228127	0.209668	left	left	0	1	162.76	Pres2400
1	17	34	17	0.5	1	0.522321	0.0717196	right	right	0	1	530.804	Pres2400
1	36	18	18	0.5	-1	0.233557	0.100037	left	left	0	1	1273	Pres2400
1	19	38	19	0.5	1	-0.19844	-0.103731	right	right	0	1	292.354	Pres2400
1	40	20	20	0.5	-1	0.228968	0.227055	left	left	0	1	764.158	Pres2400
1	20	39	19	0.512821	0.963474	-0.213878	-0.0951572	right	right	0	1	690.907	Pres2400
1	37	19	18	0.513514	-0.961526	-0.541175	-0.159334	left	left	0	1	579.547	Pres2400
1	18	35	17	0.514286	0.959358	0.480518	0.207322	right	right	0	1	684.777	Pres2400
1	39	20	19	0.512821	-0.963474	-0.498403	-0.0654319	left	left	0	1	503.104	Pres2400
1	19	37	18	0.513514	0.961526	-0.276753	-0.233123	right	right	0	1	634.508	Pres2400
1	35	18	17	0.514286	-0.959358	-0.509539	-0.0601322	left	left	0	1	503.588	Pres2400
1	20	39	19	0.512821	0.963474	0.55099	0.235803	right	right	0	1	394.071	Pres2400
1	37	19	18	0.513514	-0.961526	-0.545484	-0.11558	left	left	0	1	409.594	Pres2400
1	17	33	16	0.515152	0.956931	-0.222256	-0.255473	right	right	0	1	4101.78	Pres2400
1	31	16	15	0.516129	-0.954196	-0.473281	-0.106737	left	left	0	1	636.775	Pres2400
1	15	29	14	0.517241	0.95109	-0.223517	-0.242568	right	right	0	1	620.275	Pres2400
1	27	14	13	0.518519	-0.947533	0.234924	0.2821	left	left	0	1	2021.64	Pres2400
1	13	25	12	0.52	0.943416	0.540177	0.176176	right	right	0	1	387.531	Pres2400
1	23	12	11	0.521739	-0.938599	0.247727	0.127695	left	left	0	1	744.351	Pres2400
1	11	21	10	0.52381	0.932886	-0.259079	-0.135994	right	right	0	1	3472.01	Pres2400
1	33	17	16	0.515152	-0.956931	0.228795	0.118594	left	left	0	1	862.213	Pres2400
1	21	40	19	0.525	0.929611	-0.231146	-0.209658	right	right	0	1	627.456	Pres2400
1	19	10	9	0.526316	-0.925999	-0.494636	-0.235334	left	left	0	1	943.763	Pres2400
1	20	38	18	0.526316	0.925999	0.483132	0.130921	right	right	0	1	418.875	Pres2400
1	36	19	17	0.527778	-0.921997	0.25625	0.129305	left	left	0	1	270.826	Pres2400
1	18	34	16	0.529412	0.917538	-0.238362	-0.115707	right	right	0	1	511.009	Pres2400
1	32	17	15	0.53125	-0.912537	0.269183	0.256526	left	left	0	1	1011.2	Pres2400
1	16	30	14	0.533333	0.906891	-0.208565	-0.2821	right	right	0	1	646.5	Pres2400
1	40	21	19	0.525	-0.929611	-0.494363	-0.19566	left	left	0	1	395.216	Pres2400
1	15	28	13	0.535714	0.900464	0.527919	0.214575	right	right	0	1	614.14	Pres2400
1	26	14	12	0.538462	-0.893085	-0.544177	-0.198687	left	left	0	1	829.208	Pres2400
1	21	39	18	0.538462	0.893085	-0.226139	-0.0775529	right	right	0	1	699.344	Pres2400
1	37	20	17	0.540541	-0.887525	-0.481018	-0.0819107	left	left	0	1	931.25	Pres2400
1	13	24	11	0.541667	0.884523	0.515411	0.184363	right	right	0	1	385.399	Pres2400
1	35	19	16	0.542857	-0.881356	-0.521037	-0.0599704	left	left	0	1	357.703	Pres2400
1	15	28	13	0.535714	0.900464	0.567567	0.218095	right	right	0	1	816.566	Pres2400
1	26	14	12	0.538462	-0.893085	-0.518239	-0.0715106	left	left	0	1	1640.36	Pres2400
1	12	22	10	0.545455	0.874469	0.499498	0.147871	right	right	0	1	611.396	Pres2400
1	33	18	15	0.545455	-0.874469	-0.498475	-0.070418	left	left	0	1	846.317	Pres2400
1	17	31	14	0.548387	0.866733	0.540583	0.217577	right	right	0	1	726.143	Pres2400
1	20	11	9	0.55	-0.862496	0.276033	0.182877	left	left	0	1	486.536	Pres2400
1	22	40	18	0.55	0.862496	-0.224421	-0.160152	right	right	0	1	896.938	Pres2400
1	29	16	13	0.551724	-0.857981	-0.496876	-0.147676	left	left	0	1	321.325	Pres2400
1	21	38	17	0.552632	0.85561	0.548605	0.214292	right	right	0	1	804.463	Pres2400
1	22	12	10	0.545455	-0.874469	-0.495904	-0.217403	left	left	0	1	282.23	Pres2400
1	10	18	8	0.555556	0.847997	0.418656	0.104108	right	right	0	1	2006.01	Pres2400
1	27	15	12	0.555556	-0.847997	0.31052	0.273654	left	left	0	1	553.569	Pres2400
1	20	36	16	0.555556	0.847997	0.534457	0.24178	right	right	0	1	413.272	Pres2400
1	34	19	15	0.558824	-0.839535	-0.422092	-0.0707397	left	left	0	1	555.41	Pres2400
1	14	25	11	0.56	0.836501	0.584994	0.146751	right	right	0	1	762.278	Pres2400
1	32	18	14	0.5625	-0.830075	-0.47559	-0.0856688	left	left	0	1	264.95	Pres2400
1	22	39	17	0.564103	0.825971	-0.238238	-0.111039	right	right	0	1	3440.01	Pres2400
1	18	10	8	0.555556	-0.847997	-0.612038	-0.188366	left	left	0	1	688.888	Pres2400
1	13	23	10	0.565217	0.823122	-0.2369	-0.0767832	right	right	0	1	649.303	Pres2400
1	30	17	13	0.566667	-0.819428	-0.524493	-0.118186	left	left	0	1	860.278	Pres2400
1	21	37	16	0.567568	0.817136	0.484407	0.184284	right	right	0	1	508.698	Pres2400
1	21	12	9	0.571429	-0.807355	0.252697	0.216545	left	left	0	1	703.951	Pres2400
1	16	28	12	0.571429	0.807355	-0.273542	-0.194547	right	right	0	1	323.798	Pres2400
1	35	20	15	0.571429	-0.807355	0.258171	0.193962	left	left	0	1	1273.68	Pres2400
1	13	23	10	0.565217	0.823122	0.575111	0.240193	right	right	0	1	307.446	Pres2400
1	30	17	13	0.566667	-0.819428	-0.512686	-0.129794	left	left	0	1	274.312	Pres2400
1	23	40	17	0.575	0.798366	0.447109	0.105292	right	right	0	1	366.086	Pres2400
1	33	19	14	0.575758	-0.796467	0.233455	0.0896647	left	left	0	1	659.879	Pres2400
1	15	26	11	0.576923	0.793549	0.527148	0.159414	right	right	0	1	340.04	Pres2400
1	19	11	8	0.578947	-0.788496	-0.590949	-0.396877	left	left	0	1	417.761	Pres2400
1	22	38	16	0.578947	0.788496	-0.273171	-0.230035	right	right	0	1	4181.55	Pres2400
1	31	18	13	0.580645	-0.784271	0.311931	0.139362	left	left	0	1	820.501	Pres2400
1	14	24	10	0.583333	0.777608	0.498401	0.0883607	right	right	0	1	581.374	Pres2400
1	36	21	15	0.583333	-0.777608	0.253005	0.180401	left	left	0	1	703.07	Pres2400
1	17	29	12	0.586207	0.770518	0.499552	0.0708571	right	right	0	1	557.525	Pres2400
1	17	10	7	0.588235	-0.765535	-0.605551	-0.308229	left	left	0	1	459.31	Pres2400
1	20	34	14	0.588235	0.765535	-0.212491	-0.102381	right	right	0	1	637.043	Pres2400
1	39	23	16	0.589744	-0.76184	0.227232	0.0890969	left	left	0	1	495.854	Pres2400
1	13	22	9	0.590909	0.758992	-0.27492	-0.216334	right	right	0	1	761.229	Pres2400
1	27	16	11	0.592593	-0.754888	-0.499405	-0.165429	left	left	0	1	1460.15	Pres2400
1	19	32	13	0.59375	0.752072	0.494316	0.0955799	right	right	0	1	666.442	Pres2400
1	37	22	15	0.594595	-0.750022	0.268101	0.193479	left	left	0	1	619.242	Pres2400
1	12	20	8	0.6	0.736966	0.606642	0.153528	right	right	0	1	291.402	Pres2400
1	25	15	10	0.6	-0.736966	-0.534412	-0.23984	left	left	0	1	1207.64	Pres2400
1	18	30	12	0.6	0.736966	-0.244533	-0.132841	right	right	0	1	664.744	Pres2400
1	35	21	14	0.6	-0.736966	0.243195	0.0829847	left	left	0	1	407.889	Pres2400
1	24	40	16	0.6	0.736966	-0.269474	-0.104293	right	right	0	1	2201.87	Pres2400
1	20	12	8	0.6	-0.736966	0.328292	0.0959419	left	left	0	1	546.944	Pres2400
1	15	25	10	0.6	0.736966	-0.287465	-0.219318	right	right	0	1	893.767	Pres2400
1	30	18	12	0.6	-0.736966	0.29504	0.193984	left	left	0	1	817.075	Pres2400
1	23	38	15	0.605263	0.724366	-0.288477	-0.200638	right	right	0	1	766.082	Pres2400
1	33	20	13	0.606061	-0.722466	0.259633	0.115855	left	left	0	1	387.174	Pres2400
1	17	28	11	0.607143	0.719892	-0.306954	-0.157144	right	right	0	1	435.995	Pres2400
1	23	14	9	0.608696	-0.716207	0.286528	0.227781	left	left	0	1	417.547	Pres2400
1	11	18	7	0.611111	0.710493	0.494333	0.125324	right	right	0	1	699.79	Pres2400
1	36	22	14	0.611111	-0.710493	-0.497151	-0.219144	left	left	0	1	508.79	Pres2400
1	19	31	12	0.612903	0.706269	-0.268594	-0.213169	right	right	0	1	1532.85	Pres2400
1	38	23	15	0.605263	-0.724366	-0.493368	-0.199431	left	left	0	1	449.048	Pres2400
1	16	26	10	0.615385	0.70044	0.511709	0.101814	right	right	0	1	3753.43	Pres2400
1	39	24	15	0.615385	-0.70044	0.246063	0.110021	left	left	0	1	748.559	Pres2400
1	21	34	13	0.617647	0.695145	0.518393	0.188413	right	right	0	1	526.55	Pres2400
1	21	13	8	0.619048	-0.691878	-0.526434	-0.0720159	left	left	0	1	746.635	Pres2400
1	18	29	11	0.62069	0.688056	0.475995	0.107353	right	right	0	1	652.506	Pres2400
1	37	23	14	0.621622	-0.685891	-0.52146	-0.0953378	left	left	0	1	918.86	Pres2400
1	16	26	10	0.615385	0.70044	0.460766	0.142755	right	right	0	1	781.902	Pres2400
1	39	24	15	0.615385	-0.70044	-0.480928	-0.0898974	left	left	0	1	328.635	Pres2400
1	10	16	6	0.625	0.678072	0.39892	0.135514	right	right	0	1	811.685	Pres2400
1	24	15	9	0.625	-0.678072	0.318658	0.120579	left	left	0	1	658.673	Pres2400
1	20	32	12	0.625	0.678072	-0.262093	-0.138622	right	right	0	1	543.649	Pres2400
1	40	25	15	0.625	-0.678072	-0.466027	-0.18627	left	left	0	1	318.983	Pres2400
1	22	35	13	0.628571	0.669851	0.51754	0.0889391	right	right	0	1	940.681	Pres2400
1	27	17	10	0.62963	-0.667425	0.333261	0.14209	left	left	0	1	332.958	Pres2400
1	12	19	7	0.631579	0.662965	-0.233377	-0.0453058	right	right	0	1	579.112	Pres2400
1	38	24	14	0.631579	-0.662965	-0.557174	-0.225982	left	left	0	1	342.448	Pres2400
1	14	22	8	0.636364	0.652077	-0.371351	-0.186082	right	right	0	1	1237.82	Pres2400
1	33	21	12	0.636364	-0.652077	0.301008	0.129032	left	left	0	1	532.429	Pres2400
1	23	36	13	0.638889	0.646363	-0.232428	-0.236839	right	right	0	1	435.212	Pres2400
1	25	16	9	0.64	-0.643856	0.303936	0.132323	left	left	0	1	785.299	Pres2400
1	25	39	14	0.641026	0.641546	0.481741	0.235201	right	right	0	1	850.791	Pres2400
1	28	18	10	0.642857	-0.63743	0.299052	0.199794	left	left	0	1	495.132	Pres2400
1	14	22	8	0.636364	0.652077	0.51495	0.210472	right	right	0	1	521.808	Pres2400
1	33	21	12	0.636364	-0.652077	0.312873	0.220456	left	left	0	1	2824.29	Pres2400
1	20	31	11	0.645161	0.632268	-0.275323	-0.208903	right	right	0	1	924.894	Pres2400
1	17	11	6	0.647059	-0.628031	-0.559507	-0.153224	left	left	0	1	875.783	Pres2400
1	22	34	12	0.647059	0.628031	-0.260078	-0.129615	right	right	0	1	1023.13	Pres2400
1	37	24	13	0.648649	-0.624491	-0.444652	-0.200426	left	left	0	1	419.204	Pres2400
1	13	20	7	0.65	0.621488	0.483157	0.141633	right	right	0	1	999.402	Pres2400
1	40	26	14	0.65	-0.621488	0.27779	0.216905	left	left	0	1	757.382	Pres2400
1	15	23	8	0.652174	0.616671	0.501979	0.128854	right	right	0	1	454.999	Pres2400
1	26	17	9	0.653846	-0.612977	0.268657	0.193521	left	left	0	1	1107.39	Pres2400
1	19	29	10	0.655172	0.610053	-0.239276	-0.193798	right	right	0	1	1005.51	Pres2400
1	32	21	11	0.65625	-0.607683	-0.504304	-0.0811512	left	left	0	1	953.163	Pres2400
1	23	35	12	0.657143	0.605721	-0.27673	-0.147292	right	right	0	1	778.5	Pres2400
1	38	25	13	0.657895	-0.604071	0.268128	0.248561	left	left	0	1	2821.24	Pres2400
1	19	29	10	0.655172	0.610053	0.518267	0.231518	right	right	0	1	299.634	Pres2400
1	32	21	11	0.65625	-0.607683	0.223169	0.0487876	left	left	0	1	952.291	Pres2400
1	23	35	12	0.657143	0.605721	-0.276337	-0.199756	right	right	0	1	2561	Pres2400
1	38	25	13	0.657895	-0.604071	0.262908	0.204584	left	left	0	1	646.278	Pres2400
1	10	15	5	0.666667	0.584963	0.467271	0.236571	right	right	0	1	486.777	Pres2400
1	18	12	6	0.666667	-0.584963	0.222297	0.143082	left	left	0	1	567.396	Pres2400
1	14	21	7	0.666667	0.584963	0.473147	0.147527	right	right	0	1	475.999	Pres2400
1	24	16	8	0.666667	-0.584963	0.255253	0.204584	left	left	0	1	565.416	Pres2400
1	18	27	9	0.666667	0.584963	0.482226	0.204294	right	right	0	1	799.755	Pres2400
1	30	20	10	0.666667	-0.584963	0.255485	0.221296	left	left	0	1	490.033	Pres2400
1	22	33	11	0.666667	0.584963	-0.250887	-0.190417	right	right	0	1	698.667	Pres2400
1	36	24	12	0.666667	-0.584963	-0.480192	-0.219423	left	left	0	1	700.882	Pres2400
1	27	40	13	0.675	0.567041	0.462622	0.205577	right	right	0	1	692.542	Pres2400
1	37	25	12	0.675676	-0.565597	0.263697	0.0776958	left	left	0	1	468.817	Pres2400
1	23	34	11	0.676471	0.563901	0.529168	0.125063	right	right	0	1	427.558	Pres2400
1	31	21	10	0.677419	-0.561879	0.248652	0.20766	left	left	0	1	951.371	Pres2400
1	19	28	9	0.678571	0.559427	0.420211	0.0708912	right	right	0	1	844.592	Pres2400
1	25	17	8	0.68	-0.556393	0.334349	0.143818	left	left	0	1	626.628	Pres2400
1	15	22	7	0.681818	0.552541	0.483388	0.0900155	right	right	0	1	897.536	Pres2400
1	19	13	6	0.684211	-0.547488	-0.510534	-0.12813	left	left	0	1	880.432	Pres2400
1	24	35	11	0.685714	0.544321	0.40824	0.201391	right	right	0	1	690.787	Pres2400
1	16	11	5	0.6875	-0.540568	-0.477049	-0.18612	left	left	0	1	836.606	Pres2400
1	22	32	10	0.6875	0.540568	0.443771	0.199824	right	right	0	1	551.862	Pres2400
1	29	20	9	0.689655	-0.536053	-0.521483	-0.118242	left	left	0	1	374.555	Pres2400
1	18	26	8	0.692308	0.530515	0.492684	0.243345	right	right	0	1	695.953	Pres2400
1	39	27	12	0.692308	-0.530515	0.279521	0.0870274	left	left	0	1	378.431	Pres2400
1	25	36	11	0.694444	0.526069	0.440918	0.0908679	left	right	1	0	518.179	Pres2400
1	35	24	11	0.685714	-0.544321	-0.507976	-0.102581	left	left	0	1	780.564	Pres2400
1	16	23	7	0.695652	0.523562	0.446651	0.242884	right	right	0	1	845.14	Pres2400
1	33	23	10	0.69697	-0.520832	-0.469325	-0.115193	left	left	0	1	619.728	Pres2400
1	14	20	6	0.7	0.514573	-0.281071	-0.240756	right	right	0	1	548.848	Pres2400
1	30	21	9	0.7	-0.514573	-0.546571	-0.205032	left	left	0	1	738.785	Pres2400
1	28	40	12	0.7	0.514573	0.490573	0.11059	right	right	0	1	956.92	Pres2400
1	37	26	11	0.702703	-0.509014	0.291371	0.113624	left	left	0	1	1542.89	Pres2400
1	19	27	8	0.703704	0.50696	-0.31774	-0.243888	right	right	0	1	1755.1	Pres2400
1	23	16	7	0.695652	-0.523562	0.277758	0.178019	left	left	0	1	874.596	Pres2400
1	12	17	5	0.705882	0.5025	0.475056	0.226527	right	right	0	1	1337.12	Pres2400
1	34	24	10	0.705882	-0.5025	0.315995	0.0965137	left	left	0	1	609.277	Pres2400
1	17	24	7	0.708333	0.4975	-0.288462	-0.134505	right	right	0	1	384.826	Pres2400
1	31	22	9	0.709677	-0.494765	0.290988	0.190946	left	left	0	1	392.259	Pres2400
1	27	38	11	0.710526	0.49304	0.528352	0.220237	right	right	0	1	685.603	Pres2400
1	14	10	4	0.714286	-0.485427	0.30792	0.17	right	left	1	0	1207.66	Pres2400
1	15	21	6	0.714286	0.485427	-0.214622	-0.151484	right	right	0	1	353.424	Pres2400
1	28	20	8	0.714286	-0.485427	-0.542094	-0.0967615	right	left	1	0	688.5	Pres2400
1	28	39	11	0.717949	0.478047	0.459127	0.209373	right	right	0	1	1126.43	Pres2400
1	32	23	9	0.71875	-0.476438	0.251796	0.0587964	left	left	0	1	1548.32	Pres2400
1	18	25	7	0.72	0.473931	-0.275894	-0.179946	right	right	0	1	647.008	Pres2400
1	18	13	5	0.722222	-0.469485	-0.461441	-0.046365	right	left	1	0	413.604	Pres2400
1	26	36	10	0.722222	0.469485	0.521861	0.246918	right	right	0	1	621.842	Pres2400
1	29	21	8	0.724138	-0.465664	0.288584	0.0740669	left	left	0	1	589.116	Pres2400
1	28	39	11	0.717949	0.478047	-0.229632	-0.107373	right	right	0	1	420.63	Pres2400
1	32	23	9	0.71875	-0.476438	0.298562	0.0970954	left	left	0	1	586.36	Pres2400
1	29	40	11	0.725	0.463947	0.450533	0.167882	right	right	0	1	585.776	Pres2400
1	22	16	6	0.727273	-0.459432	0.260404	0.194308	left	left	0	1	842.19	Pres2400
1	24	33	9	0.727273	0.459432	0.498528	0.244378	right	right	0	1	730.289	Pres2400
1	37	27	10	0.72973	-0.454566	0.25279	0.0955879	left	left	0	1	962.43	Pres2400
1	19	26	7	0.730769	0.452512	-0.247383	-0.0707073	right	right	0	1	294.559	Pres2400
1	15	11	4	0.733333	-0.447459	0.281006	0.14247	left	left	0	1	289.948	Pres2400
1	22	30	8	0.733333	0.447459	0.501763	0.0955153	right	right	0	1	698.211	Pres2400
1	40	29	11	0.725	-0.463947	0.293236	0.217364	left	left	0	1	2701.16	Pres2400
1	25	34	9	0.735294	0.443607	-0.277806	-0.129284	right	right	0	1	769.259	Pres2400
1	19	14	5	0.736842	-0.440573	0.227615	0.164438	left	left	0	1	561.672	Pres2400
1	28	38	10	0.736842	0.440573	0.468454	0.075238	left	right	1	0	515.309	Pres2400
1	23	17	6	0.73913	-0.436099	-0.497453	-0.109123	right	left	1	0	2149.59	Pres2400
1	20	27	7	0.740741	0.432959	-0.271002	-0.125601	right	right	0	1	439.14	Pres2400
1	31	23	8	0.741935	-0.430634	0.254459	0.263173	left	left	0	1	3268.58	Pres2400
1	26	35	9	0.742857	0.428843	0.503984	0.126971	left	right	1	0	421.856	Pres2400
1	39	29	10	0.74359	-0.427421	-0.466279	-0.133983	left	left	0	1	676.651	Pres2400
1	12	16	4	0.75	0.415037	0.50035	0.240733	right	right	0	1	755.989	Pres2400
1	20	15	5	0.75	-0.415037	-0.583111	-0.273106	left	left	0	1	266.02	Pres2400
1	18	24	6	0.75	0.415037	0.496806	0.225416	right	right	0	1	752.081	Pres2400
1	28	21	7	0.75	-0.415037	-0.412294	-0.0862414	left	left	0	1	514.354	Pres2400
1	24	32	8	0.75	0.415037	0.519316	0.168384	right	right	0	1	688.079	Pres2400
1	36	27	9	0.75	-0.415037	-0.470944	-0.0640216	left	left	0	1	664.401	Pres2400
1	30	40	10	0.75	0.415037	-0.268784	-0.185885	right	right	0	1	1597.17	Pres2400
1	16	12	4	0.75	-0.415037	-0.483463	-0.115804	left	left	0	1	868.4	Pres2400
1	28	37	9	0.756757	0.402098	-0.314081	-0.234743	right	right	0	1	610.444	Pres2400
1	33	25	8	0.757576	-0.400538	-0.513224	-0.199132	left	left	0	1	708.547	Pres2400
1	22	29	7	0.758621	0.398549	0.518348	0.223042	right	right	0	1	574.602	Pres2400
1	25	19	6	0.76	-0.395929	0.313674	0.0896826	left	left	0	1	472.45	Pres2400
1	16	21	5	0.761905	0.392317	-0.234256	-0.0818606	right	right	0	1	616.819	Pres2400
1	38	29	9	0.763158	-0.389947	0.2755	0.229986	left	left	0	1	444.616	Pres2400
1	13	17	4	0.764706	0.387023	0.434334	0.217572	right	right	0	1	424.317	Pres2400
1	34	26	8	0.764706	-0.387023	-0.46245	-0.230162	left	left	0	1	2393.79	Pres2400
1	23	30	7	0.766667	0.383329	-0.303583	-0.200764	right	right	0	1	6315.33	Pres2400
1	13	10	3	0.769231	-0.378512	0.304316	0.0758228	left	left	0	1	551.46	Pres2400
1	20	26	6	0.769231	0.378512	-0.270569	-0.136596	right	right	0	1	877.377	Pres2400
1	39	30	9	0.769231	-0.378512	-0.47703	-0.111894	left	left	0	1	516.105	Pres2400
1	27	35	8	0.771429	0.374396	0.46059	0.124603	left	right	1	0	1101.07	Pres2400
1	22	17	5	0.772727	-0.371969	0.224572	0.175758	left	left	0	1	1190.28	Pres2400
1	24	31	7	0.774194	0.369234	-0.249403	-0.186141	right	right	0	1	689.338	Pres2400
1	30	23	7	0.766667	-0.383329	-0.511121	-0.270125	left	left	0	1	1045.65	Pres2400
1	31	40	9	0.775	0.367732	0.46139	0.110307	right	right	0	1	453.737	Pres2400
1	18	14	4	0.777778	-0.36257	-0.457044	-0.215842	left	left	0	1	715.726	Pres2400
1	21	27	6	0.777778	0.36257	-0.292219	-0.140077	right	right	0	1	409.32	Pres2400
1	36	28	8	0.777778	-0.36257	-0.476914	-0.085238	left	left	0	1	565.671	Pres2400
1	25	32	7	0.78125	0.356144	-0.245057	-0.0767535	right	right	0	1	1032.61	Pres2400
1	23	18	5	0.782609	-0.353637	-0.53043	-0.257219	left	left	0	1	700.999	Pres2400
1	29	37	8	0.783784	0.351472	-0.268396	-0.0958189	right	right	0	1	546.539	Pres2400
1	40	31	9	0.775	-0.367732	0.276162	0.193456	left	left	0	1	563.568	Pres2400
1	11	14	3	0.785714	0.347923	-0.244521	-0.0998221	right	right	0	1	750.662	Pres2400
1	28	22	6	0.785714	-0.347923	-0.480845	-0.126665	left	left	0	1	411.338	Pres2400
1	26	33	7	0.787879	0.343954	-0.278715	-0.225375	left	right	1	0	912.841	Pres2400
1	19	15	4	0.789474	-0.341037	-0.446468	-0.297256	left	left	0	1	1363.78	Pres2400
1	30	38	8	0.789474	0.341037	-0.241855	-0.179354	right	right	0	1	607.721	Pres2400
1	24	19	5	0.791667	-0.337035	0.300402	0.217513	left	left	0	1	1075.06	Pres2400
1	23	29	6	0.793103	0.334419	-0.280479	-0.156602	right	right	0	1	927.3	Pres2400
1	34	27	7	0.794118	-0.332575	0.302133	0.0828658	left	left	0	1	454.753	Pres2400
1	12	15	3	0.8	0.321928	0.461622	0.152057	left	right	1	0	558.03	Pres2400
1	20	16	4	0.8	-0.321928	0.326125	0.232608	right	left	1	0	810.924	Pres2400
1	20	25	5	0.8	0.321928	-0.279004	-0.0747967	right	right	0	1	484.463	Pres2400
1	30	24	6	0.8	-0.321928	-0.462135	-0.0941927	left	left	0	1	527.164	Pres2400
1	28	35	7	0.8	0.321928	-0.285554	-0.189503	right	right	0	1	342.26	Pres2400
1	40	32	8	0.8	-0.321928	0.275092	0.103345	left	left	0	1	530.976	Pres2400
1	12	15	3	0.8	0.321928	0.437262	0.132585	right	right	0	1	446.131	Pres2400
1	20	16	4	0.8	-0.321928	-0.459341	-0.239053	left	left	0	1	809.043	Pres2400
1	29	36	7	0.805556	0.311944	-0.261844	-0.0851596	right	right	0	1	859.131	Pres2400
1	31	25	6	0.806452	-0.31034	-0.434988	-0.104877	right	left	1	0	729.319	Pres2400
1	21	26	5	0.807692	0.308122	0.468112	0.226401	right	right	0	1	5437.23	Pres2400
1	21	17	4	0.809524	-0.304855	-0.464068	-0.212598	left	left	0	1	614.983	Pres2400
1	30	37	7	0.810811	0.302563	-0.327296	-0.090998	right	right	0	1	731.089	Pres2400
1	16	13	3	0.8125	-0.29956	-0.480195	-0.0915582	right	left	1	0	756.548	Pres2400
1	26	32	6	0.8125	0.29956	-0.286541	-0.0754623	right	right	0	1	772.735	Pres2400
1	27	22	5	0.814815	-0.295456	0.24774	0.200608	left	left	0	1	474.933	Pres2400
1	31	38	7	0.815789	0.293731	0.442278	0.0881678	left	right	1	0	2256.83	Pres2400
1	22	18	4	0.818182	-0.289507	-0.558352	-0.144546	left	left	0	1	618.899	Pres2400
1	27	33	6	0.818182	0.289507	-0.261092	-0.112092	right	right	0	1	491.208	Pres2400
1	39	32	7	0.820513	-0.285402	-0.493392	-0.25771	left	left	0	1	1985.59	Pres2400
1	23	28	5	0.821429	0.283793	-0.303429	-0.178164	left	right	1	0	473.96	Pres2400
1	17	14	3	0.823529	-0.280108	0.271645	0.102122	left	left	0	1	856.626	Pres2400
1	28	34	6	0.823529	0.280108	-0.285568	-0.0556578	right	right	0	1	1267.26	Pres2400
1	38	31	7	0.815789	-0.293731	0.316302	0.0610651	left	left	0	1	2248.86	Pres2400
1	33	40	7	0.825	0.277534	0.450788	0.102859	left	right	1	0	1185.91	Pres2400
1	23	19	4	0.826087	-0.275634	0.260798	0.152147	right	left	1	0	554.887	Pres2400
1	24	29	5	0.827586	0.273018	0.48242	0.110236	left	right	1	0	486.982	Pres2400
1	35	29	6	0.828571	-0.271302	-0.425738	-0.208057	left	left	0	1	326.812	Pres2400
1	10	12	2	0.833333	0.263034	-0.261935	-0.0832604	right	right	0	1	821.617	Pres2400
1	18	15	3	0.833333	-0.263034	0.33973	0.272933	left	left	0	1	699.031	Pres2400
1	20	24	4	0.833333	0.263034	-0.242381	0.00388846	right	right	0	1	910.371	Pres2400
1	30	25	5	0.833333	-0.263034	0.265799	0.111121	left	left	0	1	655.199	Pres2400
1	31	37	6	0.837838	0.255257	-0.280291	-0.0813197	right	right	0	1	357.269	Pres2400
1	31	26	5	0.83871	-0.253757	0.306749	0.229736	left	left	0	1	402.433	Pres2400
1	21	25	4	0.84	0.251539	0.488668	0.230739	right	right	0	1	845.22	Pres2400
1	19	16	3	0.842105	-0.247928	0.300865	0.138879	right	left	1	0	504.451	Pres2400
1	32	38	6	0.842105	0.247928	-0.307793	-0.0820807	right	right	0	1	739.901	Pres2400
1	32	27	5	0.84375	-0.245112	0.301936	0.195066	left	left	0	1	663.559	Pres2400
1	31	37	6	0.837838	0.255257	0.444966	0.20388	right	right	0	1	877.167	Pres2400
1	31	26	5	0.83871	-0.253757	-0.504498	-0.222043	left	left	0	1	709.599	Pres2400
1	11	13	2	0.846154	0.241008	0.520198	0.145571	right	right	0	1	884.857	Pres2400
1	26	22	4	0.846154	-0.241008	-0.504663	-0.221073	left	left	0	1	515.948	Pres2400
1	33	39	6	0.846154	0.241008	0.471657	0.227845	right	right	0	1	428.416	Pres2400
1	33	28	5	0.848485	-0.237039	0.298319	0.0993541	left	left	0	1	689.643	Pres2400
1	17	20	3	0.85	0.234465	0.504337	0.253621	right	right	0	1	420.414	Pres2400
1	40	34	6	0.85	-0.234465	0.264125	0.208801	right	left	1	0	960.742	Pres2400
1	23	27	4	0.851852	0.231326	-0.310236	-0.0690566	right	right	0	1	767.863	Pres2400
1	34	29	5	0.852941	-0.229482	-0.465926	-0.150971	left	left	0	1	495.621	Pres2400
1	12	14	2	0.857143	0.222392	-0.331741	-0.206079	right	right	0	1	1274.51	Pres2400
1	21	18	3	0.857143	-0.222392	0.237673	0.158725	left	left	0	1	854.707	Pres2400
1	24	28	4	0.857143	0.222392	-0.277443	-0.0692601	right	right	0	1	531.729	Pres2400
1	35	30	5	0.857143	-0.222392	0.332627	0.234567	left	left	0	1	5721.9	Pres2400
1	31	36	5	0.861111	0.215729	-0.312649	-0.196254	right	right	0	1	895.868	Pres2400
1	29	25	4	0.862069	-0.214125	0.328576	0.156205	left	left	0	1	301.828	Pres2400
1	19	22	3	0.863636	0.211504	0.485043	0.247084	right	right	0	1	704.656	Pres2400
1	37	32	5	0.864865	-0.209453	-0.4278	-0.138948	right	left	1	0	698.747	Pres2400
1	13	15	2	0.866667	0.206451	0.49642	0.251329	right	right	0	1	901.317	Pres2400
1	30	26	4	0.866667	-0.206451	-0.451779	-0.136494	left	left	0	1	669.009	Pres2400
1	33	38	5	0.868421	0.203533	-0.316495	-0.227646	left	right	1	0	908.024	Pres2400
1	23	20	3	0.869565	-0.201634	-0.488553	-0.122378	right	left	1	0	655.626	Pres2400
1	27	31	4	0.870968	0.199309	0.457572	0.132134	left	right	1	0	1138.43	Pres2400
1	39	34	5	0.871795	-0.197939	-0.490548	-0.115176	right	left	1	0	1400.84	Pres2400
1	13	15	2	0.866667	0.206451	-0.313943	-0.077316	right	right	0	1	868.391	Pres2400
1	30	26	4	0.866667	-0.206451	0.25717	0.221366	left	left	0	1	328.872	Pres2400
1	14	16	2	0.875	0.192645	-0.38992	-0.037167	right	right	0	1	380.385	Pres2400
1	24	21	3	0.875	-0.192645	-0.524813	-0.184386	left	left	0	1	548.915	Pres2400
1	28	32	4	0.875	0.192645	-0.301973	-0.102371	right	right	0	1	471.926	Pres2400
1	40	35	5	0.875	-0.192645	0.30362	0.109872	left	left	0	1	513.03	Pres2400
1	29	33	4	0.878788	0.186413	0.487398	0.240976	right	right	0	1	396.147	Pres2400
1	25	22	3	0.88	-0.184425	-0.45013	-0.100734	left	left	0	1	519.698	Pres2400
1	15	17	2	0.882353	0.180572	-0.286245	-0.206465	left	right	1	0	3666.46	Pres2400
1	34	30	4	0.882353	-0.180572	-0.456769	-0.098868	right	left	1	0	449.576	Pres2400
1	31	35	4	0.885714	0.175087	0.45123	0.179247	right	right	0	1	665.254	Pres2400
1	18	16	2	0.888889	-0.169925	-0.423094	-0.136481	right	left	1	0	764.855	Pres2400
1	24	27	3	0.888889	0.169925	0.506206	0.232616	right	right	0	1	637.498	Pres2400
1	36	32	4	0.888889	-0.169925	0.28787	0.156336	left	left	0	1	727.742	Pres2400
1	33	37	4	0.891892	0.165059	-0.277681	-0.195673	right	right	0	1	479.025	Pres2400
1	28	25	3	0.892857	-0.163499	0.31517	0.0819149	left	left	0	1	400.444	Pres2400
1	17	19	2	0.894737	0.160465	0.404089	0.134328	left	right	1	0	881.119	Pres2400
1	38	34	4	0.894737	-0.160465	-0.488833	-0.266271	right	left	1	0	541.33	Pres2400
1	26	29	3	0.896552	0.157541	0.443445	0.231686	right	right	0	1	806.048	Pres2400
1	39	35	4	0.897436	-0.156119	0.284301	0.209116	right	left	1	0	969	Pres2400
1	18	20	2	0.9	0.152003	0.464257	0.105996	left	right	1	0	668.297	Pres2400
1	30	27	3	0.9	-0.152003	-0.454852	-0.120022	left	left	0	1	554.693	Pres2400
1	36	40	4	0.9	0.152003	-0.324868	-0.0854291	right	right	0	1	676.868	Pres2400
1	31	28	3	0.903226	-0.146841	0.326402	0.186428	left	left	0	1	337.467	Pres2400
1	19	21	2	0.904762	0.14439	0.430223	0.231312	right	right	0	1	816.32	Pres2400
1	29	26	3	0.896552	-0.157541	0.276673	0.179773	left	left	0	1	587.749	Pres2400
1	29	32	3	0.90625	0.142019	0.524973	0.162022	left	right	1	0	985.069	Pres2400
1	11	10	1	0.909091	-0.137504	0.336864	0.304887	right	left	1	0	1064.32	Pres2400
1	20	22	2	0.909091	0.137504	0.462453	0.241177	right	right	0	1	1356.32	Pres2400
1	33	30	3	0.909091	-0.137504	0.251841	0.192926	left	left	0	1	578.221	Pres2400
1	31	34	3	0.911765	0.133267	-0.285702	-0.0882273	right	right	0	1	473.566	Pres2400
1	23	21	2	0.913043	-0.131245	-0.488474	-0.238165	left	left	0	1	499.85	Pres2400
1	32	35	3	0.914286	0.129283	-0.342258	-0.133039	right	right	0	1	428.088	Pres2400
1	32	29	3	0.90625	-0.142019	0.306269	0.106319	left	left	0	1	955.342	Pres2400
1	11	12	1	0.916667	0.125531	0.51829	0.141702	right	right	0	1	469.485	Pres2400
1	24	22	2	0.916667	-0.125531	-0.465787	-0.147803	right	left	1	0	529.753	Pres2400
1	33	36	3	0.916667	0.125531	-0.340624	-0.224163	right	right	0	1	785.327	Pres2400
1	37	34	3	0.918919	-0.121991	0.267521	0.0931487	left	left	0	1	375.827	Pres2400
1	23	25	2	0.92	0.120294	0.443393	0.214233	right	right	0	1	439.251	Pres2400
1	38	35	3	0.921053	-0.118644	0.292956	0.0623236	left	left	0	1	978.634	Pres2400
1	12	13	1	0.923077	0.115477	-0.390024	-0.18716	right	right	0	1	661.039	Pres2400
1	26	24	2	0.923077	-0.115477	-0.466772	-0.208836	left	left	0	1	884.922	Pres2400
1	37	40	3	0.925	0.112475	0.458946	0.121818	left	right	1	0	610.738	Pres2400
1	27	25	2	0.925926	-0.111031	0.29806	0.0804988	left	left	0	1	1490.59	Pres2400
1	13	14	1	0.928571	0.106915	0.562676	0.277088	right	right	0	1	875.009	Pres2400
1	28	26	2	0.928571	-0.106915	0.240189	0.164998	left	left	0	1	835.978	Pres2400
1	27	29	2	0.931034	0.103093	-0.286972	-0.151434	right	right	0	1	802.907	Pres2400
1	15	14	1	0.933333	-0.0995357	0.382955	0.217287	right	left	1	0	804.114	Pres2400
1	28	30	2	0.933333	0.0995357	0.442419	0.283474	right	right	0	1	627.892	Pres2400
1	40	37	3	0.925	-0.112475	0.287735	0.0816028	left	left	0	1	626.728	Pres2400
1	29	31	2	0.935484	0.0962153	-0.3111	-0.0915642	right	right	0	1	465.606	Pres2400
1	16	15	1	0.9375	-0.0931094	-0.477185	-0.115588	right	left	1	0	335.326	Pres2400
1	30	32	2	0.9375	0.0931094	-0.279467	-0.0844928	right	right	0	1	1025.98	Pres2400
1	33	31	2	0.939394	-0.0901978	0.294938	0.0633544	left	left	0	1	552.882	Pres2400
1	16	17	1	0.941176	0.0874628	-0.267275	-0.0611779	left	right	1	0	2947.92	Pres2400
1	34	32	2	0.941176	-0.0874628	0.260752	0.155501	left	left	0	1	466.969	Pres2400
1	33	35	2	0.942857	0.0848889	-0.262096	-0.166796	left	right	1	0	840.184	Pres2400
1	18	17	1	0.944444	-0.0824622	0.319006	0.156378	right	left	1	0	1299.35	Pres2400
1	18	40	22	0.45	1.152	0.57249	0.141905	left	right	1	0	3405.18	Pres50
1	31	14	17	0.451613	-1.14684	0.209548	0.208256	left	left	0	1	1015.06	Pres50
1	10	22	12	0.454545	1.1375	0.549885	0.104851	right	right	0	1	865.758	Pres50
1	33	15	18	0.454545	-1.1375	-0.469103	-0.212936	left	left	0	1	2905.16	Pres50
1	18	40	22	0.45	1.152	0.545341	0.0735026	right	right	0	1	505.571	Pres50
1	31	14	17	0.451613	-1.14684	-0.49884	-0.204742	left	left	0	1	596.886	Pres50
1	10	22	12	0.454545	1.1375	0.571473	0.261661	right	right	0	1	833.265	Pres50
1	33	15	18	0.454545	-1.1375	0.18839	0.0957338	left	left	0	1	471.774	Pres50
1	16	35	19	0.457143	1.12928	0.589484	0.0625579	right	right	0	1	544.572	Pres50
1	24	11	13	0.458333	-1.12553	0.194144	0.065655	left	left	0	1	1696.84	Pres50
1	17	37	20	0.459459	1.12199	-0.235274	-0.0863539	right	right	0	1	691.991	Pres50
1	26	12	14	0.461538	-1.11548	-0.64483	-0.121265	left	left	0	1	798.689	Pres50
1	18	39	21	0.461538	1.11548	-0.251656	-0.139063	right	right	0	1	2692.05	Pres50
1	28	13	15	0.464286	-1.10692	0.187747	0.186298	left	left	0	1	1897.16	Pres50
1	16	35	19	0.457143	1.12928	-0.249214	-0.217539	left	right	1	0	1409.96	Pres50
1	24	11	13	0.458333	-1.12553	-0.56151	-0.223242	left	left	0	1	718.877	Pres50
1	14	30	16	0.466667	1.09954	-0.268648	-0.101294	right	right	0	1	626.081	Pres50
1	32	15	17	0.46875	-1.09311	-0.501484	-0.10051	left	left	0	1	1109.73	Pres50
1	16	34	18	0.470588	1.08746	-0.246223	-0.110878	right	right	0	1	543.87	Pres50
1	36	17	19	0.472222	-1.08246	0.254172	0.292101	left	left	0	1	633.26	Pres50
1	18	38	20	0.473684	1.078	-0.261169	-0.107137	right	right	0	1	566.577	Pres50
1	30	14	16	0.466667	-1.09954	0.22996	0.255362	right	left	1	0	1401.2	Pres50
1	15	32	17	0.46875	1.09311	-0.240135	-0.223908	left	right	1	0	937.018	Pres50
1	34	16	18	0.470588	-1.08746	0.213001	0.079802	left	left	0	1	632.145	Pres50
1	19	40	21	0.475	1.074	-0.216454	-0.102652	right	right	0	1	506.795	Pres50
1	21	10	11	0.47619	-1.07039	0.249873	0.164316	left	left	0	1	1010.56	Pres50
1	11	23	12	0.478261	1.06413	-0.235766	-0.137679	right	right	0	1	968.513	Pres50
1	25	12	13	0.48	-1.05889	-0.552264	-0.222031	left	left	0	1	510.393	Pres50
1	13	27	14	0.481481	1.05445	-0.194776	-0.170687	right	right	0	1	894.724	Pres50
1	29	14	15	0.482759	-1.05063	0.230198	0.190995	right	left	1	0	3269.83	Pres50
1	15	31	16	0.483871	1.04731	0.503365	0.0875347	right	right	0	1	616.642	Pres50
1	33	16	17	0.484848	-1.04439	-0.511678	-0.0505334	left	left	0	1	645.598	Pres50
1	17	35	18	0.485714	1.04182	-0.226498	-0.066115	right	right	0	1	912.024	Pres50
1	37	18	19	0.486486	-1.03953	-0.592109	-0.127483	left	left	0	1	543.864	Pres50
1	19	39	20	0.487179	1.03747	-0.228302	-0.266385	left	right	1	0	646.223	Pres50
1	35	17	18	0.485714	-1.04182	0.235668	0.222444	left	left	0	1	1822.19	Pres50
1	18	37	19	0.486486	1.03953	0.542564	0.203358	right	right	0	1	583.717	Pres50
1	39	19	20	0.487179	-1.03747	0.265886	0.288544	left	left	0	1	1470.84	Pres50
1	17	35	18	0.485714	1.04182	0.567361	0.0888556	right	right	0	1	586.332	Pres50
1	37	18	19	0.486486	-1.03953	0.258975	0.156247	left	left	0	1	465.633	Pres50
1	10	20	10	0.5	1	0.558404	0.189023	right	right	0	1	777.625	Pres50
1	22	11	11	0.5	-1	0.254356	0.14064	left	left	0	1	711.852	Pres50
1	12	24	12	0.5	1	-0.228232	-0.159223	right	right	0	1	575.442	Pres50
1	26	13	13	0.5	-1	0.228127	0.209668	right	left	1	0	1409.31	Pres50
1	17	34	17	0.5	1	0.522321	0.0717196	right	right	0	1	594.98	Pres50
1	36	18	18	0.5	-1	0.233557	0.100037	left	left	0	1	861.322	Pres50
1	19	38	19	0.5	1	-0.19844	-0.103731	right	right	0	1	1767.73	Pres50
1	40	20	20	0.5	-1	0.228968	0.227055	left	left	0	1	1131.88	Pres50
1	20	39	19	0.512821	0.963474	-0.213878	-0.0951572	right	right	0	1	1237.31	Pres50
1	37	19	18	0.513514	-0.961526	-0.541175	-0.159334	left	left	0	1	2884.72	Pres50
1	18	35	17	0.514286	0.959358	0.480518	0.207322	right	right	0	1	838.128	Pres50
1	39	20	19	0.512821	-0.963474	-0.498403	-0.0654319	right	left	1	0	672.578	Pres50
1	19	37	18	0.513514	0.961526	-0.276753	-0.233123	left	right	1	0	907.824	Pres50
1	35	18	17	0.514286	-0.959358	-0.509539	-0.0601322	left	left	0	1	3279.14	Pres50
1	20	39	19	0.512821	0.963474	0.55099	0.235803	right	right	0	1	1415.98	Pres50
1	37	19	18	0.513514	-0.961526	-0.545484	-0.11558	left	left	0	1	815.536	Pres50
1	17	33	16	0.515152	0.956931	-0.222256	-0.255473	left	right	1	0	1295.66	Pres50
1	31	16	15	0.516129	-0.954196	-0.473281	-0.106737	left	left	0	1	594.053	Pres50
1	15	29	14	0.517241	0.95109	-0.223517	-0.242568	left	right	1	0	632.446	Pres50
1	27	14	13	0.518519	-0.947533	0.234924	0.2821	right	left	1	0	874.302	Pres50
1	13	25	12	0.52	0.943416	0.540177	0.176176	right	right	0	1	736.636	Pres50
1	23	12	11	0.521739	-0.938599	0.247727	0.127695	left	left	0	1	769.368	Pres50
1	11	21	10	0.52381	0.932886	-0.259079	-0.135994	right	right	0	1	864.768	Pres50
1	33	17	16	0.515152	-0.956931	0.228795	0.118594	left	left	0	1	806.854	Pres50
1	21	40	19	0.525	0.929611	-0.231146	-0.209658	right	right	0	1	721.909	Pres50
1	19	10	9	0.526316	-0.925999	-0.494636	-0.235334	left	left	0	1	774.792	Pres50
1	20	38	18	0.526316	0.925999	0.483132	0.130921	right	right	0	1	593.855	Pres50
1	36	19	17	0.527778	-0.921997	0.25625	0.129305	left	left	0	1	695.137	Pres50
1	18	34	16	0.529412	0.917538	-0.238362	-0.115707	right	right	0	1	770.073	Pres50
1	32	17	15	0.53125	-0.912537	0.269183	0.256526	right	left	1	0	3855.41	Pres50
1	16	30	14	0.533333	0.906891	-0.208565	-0.2821	right	right	0	1	713.783	Pres50
1	40	21	19	0.525	-0.929611	-0.494363	-0.19566	left	left	0	1	1978.68	Pres50
1	15	28	13	0.535714	0.900464	0.527919	0.214575	right	right	0	1	718.381	Pres50
1	26	14	12	0.538462	-0.893085	-0.544177	-0.198687	left	left	0	1	641.971	Pres50
1	21	39	18	0.538462	0.893085	-0.226139	-0.0775529	right	right	0	1	633.89	Pres50
1	37	20	17	0.540541	-0.887525	-0.481018	-0.0819107	left	left	0	1	816.18	Pres50
1	13	24	11	0.541667	0.884523	0.515411	0.184363	right	right	0	1	770.324	Pres50
1	35	19	16	0.542857	-0.881356	-0.521037	-0.0599704	right	left	1	0	677.397	Pres50
1	15	28	13	0.535714	0.900464	0.567567	0.218095	right	right	0	1	484.738	Pres50
1	26	14	12	0.538462	-0.893085	-0.518239	-0.0715106	left	left	0	1	1933.24	Pres50
1	12	22	10	0.545455	0.874469	0.499498	0.147871	right	right	0	1	424.617	Pres50
1	33	18	15	0.545455	-0.874469	-0.498475	-0.070418	left	left	0	1	519.8	Pres50
1	17	31	14	0.548387	0.866733	0.540583	0.217577	right	right	0	1	603.964	Pres50
1	20	11	9	0.55	-0.862496	0.276033	0.182877	left	left	0	1	1223.78	Pres50
1	22	40	18	0.55	0.862496	-0.224421	-0.160152	left	right	1	0	496.376	Pres50
1	29	16	13	0.551724	-0.857981	-0.496876	-0.147676	left	left	0	1	598.027	Pres50
1	21	38	17	0.552632	0.85561	0.548605	0.214292	right	right	0	1	453.08	Pres50
1	22	12	10	0.545455	-0.874469	-0.495904	-0.217403	left	left	0	1	776.016	Pres50
1	10	18	8	0.555556	0.847997	0.418656	0.104108	right	right	0	1	526.215	Pres50
1	27	15	12	0.555556	-0.847997	0.31052	0.273654	right	left	1	0	1014.91	Pres50
1	20	36	16	0.555556	0.847997	0.534457	0.24178	right	right	0	1	702.984	Pres50
1	34	19	15	0.558824	-0.839535	-0.422092	-0.0707397	left	left	0	1	462.605	Pres50
1	14	25	11	0.56	0.836501	0.584994	0.146751	right	right	0	1	1745.68	Pres50
1	32	18	14	0.5625	-0.830075	-0.47559	-0.0856688	left	left	0	1	825.298	Pres50
1	22	39	17	0.564103	0.825971	-0.238238	-0.111039	left	right	1	0	736.889	Pres50
1	18	10	8	0.555556	-0.847997	-0.612038	-0.188366	left	left	0	1	433.17	Pres50
1	13	23	10	0.565217	0.823122	-0.2369	-0.0767832	right	right	0	1	553.438	Pres50
1	30	17	13	0.566667	-0.819428	-0.524493	-0.118186	left	left	0	1	794.666	Pres50
1	21	37	16	0.567568	0.817136	0.484407	0.184284	right	right	0	1	546.601	Pres50
1	21	12	9	0.571429	-0.807355	0.252697	0.216545	right	left	1	0	3621.45	Pres50
1	16	28	12	0.571429	0.807355	-0.273542	-0.194547	right	right	0	1	1543.03	Pres50
1	35	20	15	0.571429	-0.807355	0.258171	0.193962	left	left	0	1	736.993	Pres50
1	13	23	10	0.565217	0.823122	0.575111	0.240193	right	right	0	1	974.236	Pres50
1	30	17	13	0.566667	-0.819428	-0.512686	-0.129794	left	left	0	1	1361.77	Pres50
1	23	40	17	0.575	0.798366	0.447109	0.105292	right	right	0	1	537.374	Pres50
1	33	19	14	0.575758	-0.796467	0.233455	0.0896647	left	left	0	1	882.365	Pres50
1	15	26	11	0.576923	0.793549	0.527148	0.159414	right	right	0	1	969.545	Pres50
1	19	11	8	0.578947	-0.788496	-0.590949	-0.396877	left	left	0	1	1161.83	Pres50
1	22	38	16	0.578947	0.788496	-0.273171	-0.230035	left	right	1	0	869.217	Pres50
1	31	18	13	0.580645	-0.784271	0.311931	0.139362	left	left	0	1	594.04	Pres50
1	14	24	10	0.583333	0.777608	0.498401	0.0883607	right	right	0	1	433.981	Pres50
1	36	21	15	0.583333	-0.777608	0.253005	0.180401	left	left	0	1	816.481	Pres50
1	17	29	12	0.586207	0.770518	0.499552	0.0708571	right	right	0	1	1764.16	Pres50
1	17	10	7	0.588235	-0.765535	-0.605551	-0.308229	left	left	0	1	605.782	Pres50
1	20	34	14	0.588235	0.765535	-0.212491	-0.102381	right	right	0	1	636.397	Pres50
1	39	23	16	0.589744	-0.76184	0.227232	0.0890969	left	left	0	1	809.084	Pres50
1	13	22	9	0.590909	0.758992	-0.27492	-0.216334	right	right	0	1	627.34	Pres50
1	27	16	11	0.592593	-0.754888	-0.499405	-0.165429	left	left	0	1	641.101	Pres50
1	19	32	13	0.59375	0.752072	0.494316	0.0955799	right	right	0	1	1935.4	Pres50
1	37	22	15	0.594595	-0.750022	0.268101	0.193479	left	left	0	1	1326.33	Pres50
1	12	20	8	0.6	0.736966	0.606642	0.153528	right	right	0	1	999.914	Pres50
1	25	15	10	0.6	-0.736966	-0.534412	-0.23984	left	left	0	1	1472.19	Pres50
1	18	30	12	0.6	0.736966	-0.244533	-0.132841	left	right	1	0	702.139	Pres50
1	35	21	14	0.6	-0.736966	0.243195	0.0829847	left	left	0	1	1814.82	Pres50
1	24	40	16	0.6	0.736966	-0.269474	-0.104293	right	right	0	1	575.815	Pres50
1	20	12	8	0.6	-0.736966	0.328292	0.0959419	left	left	0	1	740.263	Pres50
1	15	25	10	0.6	0.736966	-0.287465	-0.219318	right	right	0	1	3996.48	Pres50
1	30	18	12	0.6	-0.736966	0.29504	0.193984	left	left	0	1	928.784	Pres50
1	23	38	15	0.605263	0.724366	-0.288477	-0.200638	left	right	1	0	1455.79	Pres50
1	33	20	13	0.606061	-0.722466	0.259633	0.115855	left	left	0	1	634.875	Pres50
1	17	28	11	0.607143	0.719892	-0.306954	-0.157144	right	right	0	1	571.736	Pres50
1	23	14	9	0.608696	-0.716207	0.286528	0.227781	right	left	1	0	609.758	Pres50
1	11	18	7	0.611111	0.710493	0.494333	0.125324	right	right	0	1	1065.42	Pres50
1	36	22	14	0.611111	-0.710493	-0.497151	-0.219144	left	left	0	1	1067.73	Pres50
1	19	31	12	0.612903	0.706269	-0.268594	-0.213169	left	right	1	0	862.183	Pres50
1	38	23	15	0.605263	-0.724366	-0.493368	-0.199431	left	left	0	1	647.583	Pres50
1	16	26	10	0.615385	0.70044	0.511709	0.101814	right	right	0	1	1427.61	Pres50
1	39	24	15	0.615385	-0.70044	0.246063	0.110021	left	left	0	1	1193.35	Pres50
1	21	34	13	0.617647	0.695145	0.518393	0.188413	right	right	0	1	538.002	Pres50
1	21	13	8	0.619048	-0.691878	-0.526434	-0.0720159	left	left	0	1	718.664	Pres50
1	18	29	11	0.62069	0.688056	0.475995	0.107353	right	right	0	1	509.348	Pres50
1	37	23	14	0.621622	-0.685891	-0.52146	-0.0953378	left	left	0	1	718.719	Pres50
1	16	26	10	0.615385	0.70044	0.460766	0.142755	right	right	0	1	642.058	Pres50
1	39	24	15	0.615385	-0.70044	-0.480928	-0.0898974	left	left	0	1	834.251	Pres50
1	10	16	6	0.625	0.678072	0.39892	0.135514	right	right	0	1	3455.15	Pres50
1	24	15	9	0.625	-0.678072	0.318658	0.120579	left	left	0	1	794.827	Pres50
1	20	32	12	0.625	0.678072	-0.262093	-0.138622	right	right	0	1	752.032	Pres50
1	40	25	15	0.625	-0.678072	-0.466027	-0.18627	left	left	0	1	881.279	Pres50
1	22	35	13	0.628571	0.669851	0.51754	0.0889391	right	right	0	1	3036.15	Pres50
1	27	17	10	0.62963	-0.667425	0.333261	0.14209	left	left	0	1	583.594	Pres50
1	12	19	7	0.631579	0.662965	-0.233377	-0.0453058	right	right	0	1	506.067	Pres50
1	38	24	14	0.631579	-0.662965	-0.557174	-0.225982	left	left	0	1	630.639	Pres50
1	14	22	8	0.636364	0.652077	-0.371351	-0.186082	right	right	0	1	1752.59	Pres50
1	33	21	12	0.636364	-0.652077	0.301008	0.129032	left	left	0	1	1434.01	Pres50
1	23	36	13	0.638889	0.646363	-0.232428	-0.236839	left	right	1	0	644.263	Pres50
1	25	16	9	0.64	-0.643856	0.303936	0.132323	left	left	0	1	693.769	Pres50
1	25	39	14	0.641026	0.641546	0.481741	0.235201	right	right	0	1	465.938	Pres50
1	28	18	10	0.642857	-0.63743	0.299052	0.199794	left	left	0	1	837.689	Pres50
1	14	22	8	0.636364	0.652077	0.51495	0.210472	right	right	0	1	670.91	Pres50
1	33	21	12	0.636364	-0.652077	0.312873	0.220456	right	left	1	0	523.809	Pres50
1	20	31	11	0.645161	0.632268	-0.275323	-0.208903	left	right	1	0	719.233	Pres50
1	17	11	6	0.647059	-0.628031	-0.559507	-0.153224	left	left	0	1	778.793	Pres50
1	22	34	12	0.647059	0.628031	-0.260078	-0.129615	right	right	0	1	1023.39	Pres50
1	37	24	13	0.648649	-0.624491	-0.444652	-0.200426	left	left	0	1	1086.24	Pres50
1	13	20	7	0.65	0.621488	0.483157	0.141633	right	right	0	1	757.911	Pres50
1	40	26	14	0.65	-0.621488	0.27779	0.216905	right	left	1	0	605.496	Pres50
1	15	23	8	0.652174	0.616671	0.501979	0.128854	right	right	0	1	891.908	Pres50
1	26	17	9	0.653846	-0.612977	0.268657	0.193521	left	left	0	1	956.496	Pres50
1	19	29	10	0.655172	0.610053	-0.239276	-0.193798	left	right	1	0	739.6	Pres50
1	32	21	11	0.65625	-0.607683	-0.504304	-0.0811512	left	left	0	1	375.79	Pres50
1	23	35	12	0.657143	0.605721	-0.27673	-0.147292	right	right	0	1	1092.32	Pres50
1	38	25	13	0.657895	-0.604071	0.268128	0.248561	right	left	1	0	643.398	Pres50
1	19	29	10	0.655172	0.610053	0.518267	0.231518	right	right	0	1	618.103	Pres50
1	32	21	11	0.65625	-0.607683	0.223169	0.0487876	left	left	0	1	901.841	Pres50
1	23	35	12	0.657143	0.605721	-0.276337	-0.199756	left	right	1	0	760.104	Pres50
1	38	25	13	0.657895	-0.604071	0.262908	0.204584	right	left	1	0	874.549	Pres50
1	10	15	5	0.666667	0.584963	0.467271	0.236571	right	right	0	1	710.616	Pres50
1	18	12	6	0.666667	-0.584963	0.222297	0.143082	right	left	1	0	874.058	Pres50
1	14	21	7	0.666667	0.584963	0.473147	0.147527	right	right	0	1	555.138	Pres50
1	24	16	8	0.666667	-0.584963	0.255253	0.204584	left	left	0	1	1981.7	Pres50
1	18	27	9	0.666667	0.584963	0.482226	0.204294	right	right	0	1	494.209	Pres50
1	30	20	10	0.666667	-0.584963	0.255485	0.221296	right	left	1	0	1362	Pres50
1	22	33	11	0.666667	0.584963	-0.250887	-0.190417	left	right	1	0	767.855	Pres50
1	36	24	12	0.666667	-0.584963	-0.480192	-0.219423	left	left	0	1	722.038	Pres50
1	27	40	13	0.675	0.567041	0.462622	0.205577	right	right	0	1	527.878	Pres50
1	37	25	12	0.675676	-0.565597	0.263697	0.0776958	left	left	0	1	1346.93	Pres50
1	23	34	11	0.676471	0.563901	0.529168	0.125063	right	right	0	1	601.872	Pres50
1	31	21	10	0.677419	-0.561879	0.248652	0.20766	right	left	1	0	899.175	Pres50
1	19	28	9	0.678571	0.559427	0.420211	0.0708912	right	right	0	1	611.817	Pres50
1	25	17	8	0.68	-0.556393	0.334349	0.143818	left	left	0	1	779.647	Pres50
1	15	22	7	0.681818	0.552541	0.483388	0.0900155	right	right	0	1	757.044	Pres50
1	19	13	6	0.684211	-0.547488	-0.510534	-0.12813	left	left	0	1	569.964	Pres50
1	24	35	11	0.685714	0.544321	0.40824	0.201391	right	right	0	1	552.816	Pres50
1	16	11	5	0.6875	-0.540568	-0.477049	-0.18612	left	left	0	1	1673.54	Pres50
1	22	32	10	0.6875	0.540568	0.443771	0.199824	right	right	0	1	609.168	Pres50
1	29	20	9	0.689655	-0.536053	-0.521483	-0.118242	left	left	0	1	881.925	Pres50
1	18	26	8	0.692308	0.530515	0.492684	0.243345	right	right	0	1	465.366	Pres50
1	39	27	12	0.692308	-0.530515	0.279521	0.0870274	left	left	0	1	925.022	Pres50
1	25	36	11	0.694444	0.526069	0.440918	0.0908679	right	right	0	1	481.667	Pres50
1	35	24	11	0.685714	-0.544321	-0.507976	-0.102581	left	left	0	1	637.344	Pres50
1	16	23	7	0.695652	0.523562	0.446651	0.242884	right	right	0	1	787.108	Pres50
1	33	23	10	0.69697	-0.520832	-0.469325	-0.115193	left	left	0	1	1498.98	Pres50
1	14	20	6	0.7	0.514573	-0.281071	-0.240756	left	right	1	0	1168.88	Pres50
1	30	21	9	0.7	-0.514573	-0.546571	-0.205032	left	left	0	1	2458.01	Pres50
1	28	40	12	0.7	0.514573	0.490573	0.11059	right	right	0	1	886.766	Pres50
1	37	26	11	0.702703	-0.509014	0.291371	0.113624	left	left	0	1	530.769	Pres50
1	19	27	8	0.703704	0.50696	-0.31774	-0.243888	left	right	1	0	692.917	Pres50
1	23	16	7	0.695652	-0.523562	0.277758	0.178019	right	left	1	0	1297.41	Pres50
1	12	17	5	0.705882	0.5025	0.475056	0.226527	right	right	0	1	694.962	Pres50
1	34	24	10	0.705882	-0.5025	0.315995	0.0965137	left	left	0	1	673.92	Pres50
1	17	24	7	0.708333	0.4975	-0.288462	-0.134505	right	right	0	1	698.977	Pres50
1	31	22	9	0.709677	-0.494765	0.290988	0.190946	right	left	1	0	753.409	Pres50
1	27	38	11	0.710526	0.49304	0.528352	0.220237	right	right	0	1	458.087	Pres50
1	14	10	4	0.714286	-0.485427	0.30792	0.17	right	left	1	0	1181.78	Pres50
1	15	21	6	0.714286	0.485427	-0.214622	-0.151484	right	right	0	1	1513.24	Pres50
1	28	20	8	0.714286	-0.485427	-0.542094	-0.0967615	left	left	0	1	1993.94	Pres50
1	28	39	11	0.717949	0.478047	0.459127	0.209373	right	right	0	1	668.381	Pres50
1	32	23	9	0.71875	-0.476438	0.251796	0.0587964	left	left	0	1	531.886	Pres50
1	18	25	7	0.72	0.473931	-0.275894	-0.179946	left	right	1	0	1337.83	Pres50
1	18	13	5	0.722222	-0.469485	-0.461441	-0.046365	left	left	0	1	1914.45	Pres50
1	26	36	10	0.722222	0.469485	0.521861	0.246918	right	right	0	1	512.034	Pres50
1	29	21	8	0.724138	-0.465664	0.288584	0.0740669	left	left	0	1	1164.94	Pres50
1	28	39	11	0.717949	0.478047	-0.229632	-0.107373	right	right	0	1	505.365	Pres50
1	32	23	9	0.71875	-0.476438	0.298562	0.0970954	left	left	0	1	825.206	Pres50
1	29	40	11	0.725	0.463947	0.450533	0.167882	right	right	0	1	898.208	Pres50
1	22	16	6	0.727273	-0.459432	0.260404	0.194308	left	left	0	1	572.688	Pres50
1	24	33	9	0.727273	0.459432	0.498528	0.244378	left	right	1	0	3305.2	Pres50
1	37	27	10	0.72973	-0.454566	0.25279	0.0955879	left	left	0	1	825.245	Pres50
1	19	26	7	0.730769	0.452512	-0.247383	-0.0707073	right	right	0	1	2506.86	Pres50
1	15	11	4	0.733333	-0.447459	0.281006	0.14247	left	left	0	1	1847.3	Pres50
1	22	30	8	0.733333	0.447459	0.501763	0.0955153	right	right	0	1	679.823	Pres50
1	40	29	11	0.725	-0.463947	0.293236	0.217364	right	left	1	0	874.987	Pres50
1	25	34	9	0.735294	0.443607	-0.277806	-0.129284	right	right	0	1	1161.62	Pres50
1	19	14	5	0.736842	-0.440573	0.227615	0.164438	right	left	1	0	829.555	Pres50
1	28	38	10	0.736842	0.440573	0.468454	0.075238	right	right	0	1	896.024	Pres50
1	23	17	6	0.73913	-0.436099	-0.497453	-0.109123	right	left	1	0	873.311	Pres50
1	20	27	7	0.740741	0.432959	-0.271002	-0.125601	right	right	0	1	809.731	Pres50
1	31	23	8	0.741935	-0.430634	0.254459	0.263173	right	left	1	0	436.261	Pres50
1	26	35	9	0.742857	0.428843	0.503984	0.126971	right	right	0	1	1660.42	Pres50
1	39	29	10	0.74359	-0.427421	-0.466279	-0.133983	left	left	0	1	1144.92	Pres50
1	12	16	4	0.75	0.415037	0.50035	0.240733	right	right	0	1	602.269	Pres50
1	20	15	5	0.75	-0.415037	-0.583111	-0.273106	left	left	0	1	662.537	Pres50
1	18	24	6	0.75	0.415037	0.496806	0.225416	right	right	0	1	493.063	Pres50
1	28	21	7	0.75	-0.415037	-0.412294	-0.0862414	left	left	0	1	591.674	Pres50
1	24	32	8	0.75	0.415037	0.519316	0.168384	right	right	0	1	649.613	Pres50
1	36	27	9	0.75	-0.415037	-0.470944	-0.0640216	left	left	0	1	2737.9	Pres50
1	30	40	10	0.75	0.415037	-0.268784	-0.185885	left	right	1	0	1138.05	Pres50
1	16	12	4	0.75	-0.415037	-0.483463	-0.115804	left	left	0	1	1539.56	Pres50
1	28	37	9	0.756757	0.402098	-0.314081	-0.234743	left	right	1	0	863.755	Pres50
1	33	25	8	0.757576	-0.400538	-0.513224	-0.199132	left	left	0	1	610.029	Pres50
1	22	29	7	0.758621	0.398549	0.518348	0.223042	right	right	0	1	605.188	Pres50
1	25	19	6	0.76	-0.395929	0.313674	0.0896826	left	left	0	1	705.295	Pres50
1	16	21	5	0.761905	0.392317	-0.234256	-0.0818606	left	right	1	0	1958.27	Pres50
1	38	29	9	0.763158	-0.389947	0.2755	0.229986	left	left	0	1	1718.24	Pres50
1	13	17	4	0.764706	0.387023	0.434334	0.217572	right	right	0	1	1883.11	Pres50
1	34	26	8	0.764706	-0.387023	-0.46245	-0.230162	left	left	0	1	726.044	Pres50
1	23	30	7	0.766667	0.383329	-0.303583	-0.200764	left	right	1	0	1050.58	Pres50
1	13	10	3	0.769231	-0.378512	0.304316	0.0758228	left	left	0	1	967.996	Pres50
1	20	26	6	0.769231	0.378512	-0.270569	-0.136596	right	right	0	1	609.115	Pres50
1	39	30	9	0.769231	-0.378512	-0.47703	-0.111894	left	left	0	1	504.7	Pres50
1	27	35	8	0.771429	0.374396	0.46059	0.124603	left	right	1	0	1440.11	Pres50
1	22	17	5	0.772727	-0.371969	0.224572	0.175758	right	left	1	0	677.844	Pres50
1	24	31	7	0.774194	0.369234	-0.249403	-0.186141	left	right	1	0	658.088	Pres50
1	30	23	7	0.766667	-0.383329	-0.511121	-0.270125	left	left	0	1	1514.27	Pres50
1	31	40	9	0.775	0.367732	0.46139	0.110307	right	right	0	1	710.557	Pres50
1	18	14	4	0.777778	-0.36257	-0.457044	-0.215842	left	left	0	1	1077.94	Pres50
1	21	27	6	0.777778	0.36257	-0.292219	-0.140077	left	right	1	0	601.271	Pres50
1	36	28	8	0.777778	-0.36257	-0.476914	-0.085238	left	left	0	1	713.084	Pres50
1	25	32	7	0.78125	0.356144	-0.245057	-0.0767535	right	right	0	1	745.711	Pres50
1	23	18	5	0.782609	-0.353637	-0.53043	-0.257219	left	left	0	1	777.384	Pres50
1	29	37	8	0.783784	0.351472	-0.268396	-0.0958189	left	right	1	0	1217.65	Pres50
1	40	31	9	0.775	-0.367732	0.276162	0.193456	right	left	1	0	741.64	Pres50
1	11	14	3	0.785714	0.347923	-0.244521	-0.0998221	right	right	0	1	730.532	Pres50
1	28	22	6	0.785714	-0.347923	-0.480845	-0.126665	left	left	0	1	1561.58	Pres50
1	26	33	7	0.787879	0.343954	-0.278715	-0.225375	left	right	1	0	1351.18	Pres50
1	19	15	4	0.789474	-0.341037	-0.446468	-0.297256	left	left	0	1	675.275	Pres50
1	30	38	8	0.789474	0.341037	-0.241855	-0.179354	left	right	1	0	755.764	Pres50
1	24	19	5	0.791667	-0.337035	0.300402	0.217513	right	left	1	0	1729.36	Pres50
1	23	29	6	0.793103	0.334419	-0.280479	-0.156602	left	right	1	0	1485.73	Pres50
1	34	27	7	0.794118	-0.332575	0.302133	0.0828658	left	left	0	1	1581.01	Pres50
1	12	15	3	0.8	0.321928	0.461622	0.152057	left	right	1	0	1019.5	Pres50
1	20	16	4	0.8	-0.321928	0.326125	0.232608	right	left	1	0	573.038	Pres50
1	20	25	5	0.8	0.321928	-0.279004	-0.0747967	left	right	1	0	1887.73	Pres50
1	30	24	6	0.8	-0.321928	-0.462135	-0.0941927	left	left	0	1	658.431	Pres50
1	28	35	7	0.8	0.321928	-0.285554	-0.189503	left	right	1	0	2031.12	Pres50
1	40	32	8	0.8	-0.321928	0.275092	0.103345	left	left	0	1	632.855	Pres50
1	12	15	3	0.8	0.321928	0.437262	0.132585	left	right	1	0	2755.55	Pres50
1	20	16	4	0.8	-0.321928	-0.459341	-0.239053	left	left	0	1	602.439	Pres50
1	29	36	7	0.805556	0.311944	-0.261844	-0.0851596	right	right	0	1	530.158	Pres50
1	31	25	6	0.806452	-0.31034	-0.434988	-0.104877	right	left	1	0	718.16	Pres50
1	21	26	5	0.807692	0.308122	0.468112	0.226401	right	right	0	1	811.92	Pres50
1	21	17	4	0.809524	-0.304855	-0.464068	-0.212598	left	left	0	1	1374.88	Pres50
1	30	37	7	0.810811	0.302563	-0.327296	-0.090998	right	right	0	1	710.965	Pres50
1	16	13	3	0.8125	-0.29956	-0.480195	-0.0915582	left	left	0	1	1012.46	Pres50
1	26	32	6	0.8125	0.29956	-0.286541	-0.0754623	right	right	0	1	868.581	Pres50
1	27	22	5	0.814815	-0.295456	0.24774	0.200608	right	left	1	0	1011.48	Pres50
1	31	38	7	0.815789	0.293731	0.442278	0.0881678	right	right	0	1	1811.48	Pres50
1	22	18	4	0.818182	-0.289507	-0.558352	-0.144546	left	left	0	1	715.405	Pres50
1	27	33	6	0.818182	0.289507	-0.261092	-0.112092	right	right	0	1	563.198	Pres50
1	39	32	7	0.820513	-0.285402	-0.493392	-0.25771	left	left	0	1	721.519	Pres50
1	23	28	5	0.821429	0.283793	-0.303429	-0.178164	left	right	1	0	2149.53	Pres50
1	17	14	3	0.823529	-0.280108	0.271645	0.102122	left	left	0	1	874.499	Pres50
1	28	34	6	0.823529	0.280108	-0.285568	-0.0556578	right	right	0	1	957.243	Pres50
1	38	31	7	0.815789	-0.293731	0.316302	0.0610651	left	left	0	1	1271.57	Pres50
1	33	40	7	0.825	0.277534	0.450788	0.102859	right	right	0	1	874.902	Pres50
1	23	19	4	0.826087	-0.275634	0.260798	0.152147	right	left	1	0	566.452	Pres50
1	24	29	5	0.827586	0.273018	0.48242	0.110236	right	right	0	1	1496.97	Pres50
1	35	29	6	0.828571	-0.271302	-0.425738	-0.208057	left	left	0	1	785.553	Pres50
1	10	12	2	0.833333	0.263034	-0.261935	-0.0832604	right	right	0	1	707.634	Pres50
1	18	15	3	0.833333	-0.263034	0.33973	0.272933	right	left	1	0	498.014	Pres50
1	20	24	4	0.833333	0.263034	-0.242381	0.00388846	right	right	0	1	1427.88	Pres50
1	30	25	5	0.833333	-0.263034	0.265799	0.111121	left	left	0	1	799.039	Pres50
1	31	37	6	0.837838	0.255257	-0.280291	-0.0813197	left	right	1	0	1055.3	Pres50
1	31	26	5	0.83871	-0.253757	0.306749	0.229736	right	left	1	0	1766.17	Pres50
1	21	25	4	0.84	0.251539	0.488668	0.230739	right	right	0	1	587.176	Pres50
1	19	16	3	0.842105	-0.247928	0.300865	0.138879	right	left	1	0	1061.04	Pres50
1	32	38	6	0.842105	0.247928	-0.307793	-0.0820807	right	right	0	1	789.311	Pres50
1	32	27	5	0.84375	-0.245112	0.301936	0.195066	left	left	0	1	906.659	Pres50
1	31	37	6	0.837838	0.255257	0.444966	0.20388	right	right	0	1	824.36	Pres50
1	31	26	5	0.83871	-0.253757	-0.504498	-0.222043	left	left	0	1	720.914	Pres50
1	11	13	2	0.846154	0.241008	0.520198	0.145571	right	right	0	1	1332.4	Pres50
1	26	22	4	0.846154	-0.241008	-0.504663	-0.221073	left	left	0	1	701.332	Pres50
1	33	39	6	0.846154	0.241008	0.471657	0.227845	right	right	0	1	673.055	Pres50
1	33	28	5	0.848485	-0.237039	0.298319	0.0993541	left	left	0	1	549.283	Pres50
1	17	20	3	0.85	0.234465	0.504337	0.253621	right	right	0	1	595.46	Pres50
1	40	34	6	0.85	-0.234465	0.264125	0.208801	right	left	1	0	621.259	Pres50
1	23	27	4	0.851852	0.231326	-0.310236	-0.0690566	right	right	0	1	751.968	Pres50
1	34	29	5	0.852941	-0.229482	-0.465926	-0.150971	left	left	0	1	778.462	Pres50
1	12	14	2	0.857143	0.222392	-0.331741	-0.206079	left	right	1	0	532.588	Pres50
1	21	18	3	0.857143	-0.222392	0.237673	0.158725	right	left	1	0	618.279	Pres50
1	24	28	4	0.857143	0.222392	-0.277443	-0.0692601	right	right	0	1	735.081	Pres50
1	35	30	5	0.857143	-0.222392	0.332627	0.234567	right	left	1	0	1281.82	Pres50
1	31	36	5	0.861111	0.215729	-0.312649	-0.196254	left	right	1	0	1387.94	Pres50
1	29	25	4	0.862069	-0.214125	0.328576	0.156205	left	left	0	1	668.752	Pres50
1	19	22	3	0.863636	0.211504	0.485043	0.247084	right	right	0	1	564.912	Pres50
1	37	32	5	0.864865	-0.209453	-0.4278	-0.138948	right	left	1	0	1084.39	Pres50
1	13	15	2	0.866667	0.206451	0.49642	0.251329	right	right	0	1	473.494	Pres50
1	30	26	4	0.866667	-0.206451	-0.451779	-0.136494	left	left	0	1	759.612	Pres50
1	33	38	5	0.868421	0.203533	-0.316495	-0.227646	left	right	1	0	803.336	Pres50
1	23	20	3	0.869565	-0.201634	-0.488553	-0.122378	left	left	0	1	785.821	Pres50
1	27	31	4	0.870968	0.199309	0.457572	0.132134	right	right	0	1	2005.66	Pres50
1	39	34	5	0.871795	-0.197939	-0.490548	-0.115176	left	left	0	1	2016.87	Pres50
1	13	15	2	0.866667	0.206451	-0.313943	-0.077316	right	right	0	1	628.703	Pres50
1	30	26	4	0.866667	-0.206451	0.25717	0.221366	right	left	1	0	435.101	Pres50
1	14	16	2	0.875	0.192645	-0.38992	-0.037167	left	right	1	0	791.584	Pres50
1	24	21	3	0.875	-0.192645	-0.524813	-0.184386	left	left	0	1	1746.02	Pres50
1	28	32	4	0.875	0.192645	-0.301973	-0.102371	right	right	0	1	513.547	Pres50
1	40	35	5	0.875	-0.192645	0.30362	0.109872	left	left	0	1	626.414	Pres50
1	29	33	4	0.878788	0.186413	0.487398	0.240976	right	right	0	1	952.93	Pres50
1	25	22	3	0.88	-0.184425	-0.45013	-0.100734	left	left	0	1	3340.37	Pres50
1	15	17	2	0.882353	0.180572	-0.286245	-0.206465	left	right	1	0	509.337	Pres50
1	34	30	4	0.882353	-0.180572	-0.456769	-0.098868	left	left	0	1	583.604	Pres50
1	31	35	4	0.885714	0.175087	0.45123	0.179247	right	right	0	1	729.463	Pres50
1	18	16	2	0.888889	-0.169925	-0.423094	-0.136481	left	left	0	1	975.691	Pres50
1	24	27	3	0.888889	0.169925	0.506206	0.232616	right	right	0	1	448.3	Pres50
1	36	32	4	0.888889	-0.169925	0.28787	0.156336	right	left	1	0	817.401	Pres50
1	33	37	4	0.891892	0.165059	-0.277681	-0.195673	left	right	1	0	901.346	Pres50
1	28	25	3	0.892857	-0.163499	0.31517	0.0819149	left	left	0	1	832.716	Pres50
1	17	19	2	0.894737	0.160465	0.404089	0.134328	left	right	1	0	1120.53	Pres50
1	38	34	4	0.894737	-0.160465	-0.488833	-0.266271	left	left	0	1	801.362	Pres50
1	26	29	3	0.896552	0.157541	0.443445	0.231686	right	right	0	1	794.357	Pres50
1	39	35	4	0.897436	-0.156119	0.284301	0.209116	right	left	1	0	556.569	Pres50
1	18	20	2	0.9	0.152003	0.464257	0.105996	right	right	0	1	516.563	Pres50
1	30	27	3	0.9	-0.152003	-0.454852	-0.120022	left	left	0	1	664.795	Pres50
1	36	40	4	0.9	0.152003	-0.324868	-0.0854291	left	right	1	0	832.026	Pres50
1	31	28	3	0.903226	-0.146841	0.326402	0.186428	right	left	1	0	832.267	Pres50
1	19	21	2	0.904762	0.14439	0.430223	0.231312	right	right	0	1	950.824	Pres50
1	29	26	3	0.896552	-0.157541	0.276673	0.179773	right	left	1	0	943.579	Pres50
1	29	32	3	0.90625	0.142019	0.524973	0.162022	right	right	0	1	971.405	Pres50
1	11	10	1	0.909091	-0.137504	0.336864	0.304887	right	left	1	0	2011.41	Pres50
1	20	22	2	0.909091	0.137504	0.462453	0.241177	right	right	0	1	586.25	Pres50
1	33	30	3	0.909091	-0.137504	0.251841	0.192926	left	left	0	1	1744.36	Pres50
1	31	34	3	0.911765	0.133267	-0.285702	-0.0882273	right	right	0	1	1029.87	Pres50
1	23	21	2	0.913043	-0.131245	-0.488474	-0.238165	left	left	0	1	797.103	Pres50
1	32	35	3	0.914286	0.129283	-0.342258	-0.133039	left	right	1	0	1243.44	Pres50
1	32	29	3	0.90625	-0.142019	0.306269	0.106319	left	left	0	1	1113.9	Pres50
1	11	12	1	0.916667	0.125531	0.51829	0.141702	left	right	1	0	1186.82	Pres50
1	24	22	2	0.916667	-0.125531	-0.465787	-0.147803	right	left	1	0	710.702	Pres50
1	33	36	3	0.916667	0.125531	-0.340624	-0.224163	left	right	1	0	834.368	Pres50
1	37	34	3	0.918919	-0.121991	0.267521	0.0931487	left	left	0	1	1319.41	Pres50
1	23	25	2	0.92	0.120294	0.443393	0.214233	right	right	0	1	636.108	Pres50
1	38	35	3	0.921053	-0.118644	0.292956	0.0623236	left	left	0	1	589.291	Pres50
1	12	13	1	0.923077	0.115477	-0.390024	-0.18716	left	right	1	0	584.976	Pres50
1	26	24	2	0.923077	-0.115477	-0.466772	-0.208836	left	left	0	1	1625.43	Pres50
1	37	40	3	0.925	0.112475	0.458946	0.121818	left	right	1	0	759.386	Pres50
1	27	25	2	0.925926	-0.111031	0.29806	0.0804988	right	left	1	0	1413.07	Pres50
1	13	14	1	0.928571	0.106915	0.562676	0.277088	right	right	0	1	459.958	Pres50
1	28	26	2	0.928571	-0.106915	0.240189	0.164998	right	left	1	0	2328.78	Pres50
1	27	29	2	0.931034	0.103093	-0.286972	-0.151434	left	right	1	0	853.635	Pres50
1	15	14	1	0.933333	-0.0995357	0.382955	0.217287	right	left	1	0	669.904	Pres50
1	28	30	2	0.933333	0.0995357	0.442419	0.283474	right	right	0	1	902.427	Pres50
1	40	37	3	0.925	-0.112475	0.287735	0.0816028	left	left	0	1	936.444	Pres50
1	29	31	2	0.935484	0.0962153	-0.3111	-0.0915642	right	right	0	1	1482.64	Pres50
1	16	15	1	0.9375	-0.0931094	-0.477185	-0.115588	left	left	0	1	673.596	Pres50
1	30	32	2	0.9375	0.0931094	-0.279467	-0.0844928	right	right	0	1	2033	Pres50
1	33	31	2	0.939394	-0.0901978	0.294938	0.0633544	left	left	0	1	1495.24	Pres50
1	16	17	1	0.941176	0.0874628	-0.267275	-0.0611779	right	right	0	1	1157.15	Pres50
1	34	32	2	0.941176	-0.0874628	0.260752	0.155501	right	left	1	0	549.636	Pres50
1	33	35	2	0.942857	0.0848889	-0.262096	-0.166796	left	right	1	0	802.864	Pres50
1	18	17	1	0.944444	-0.0824622	0.319006	0.156378	right	left	1	0	520.627	Pres50
1	18	40	22	0.45	1.152	0.57249	0.141905	right	right	0	1	1051.17	PresUnlimited
1	31	14	17	0.451613	-1.14684	0.209548	0.208256	left	left	0	1	757.076	PresUnlimited
1	10	22	12	0.454545	1.1375	0.549885	0.104851	right	right	0	1	1599.46	PresUnlimited
1	33	15	18	0.454545	-1.1375	-0.469103	-0.212936	left	left	0	1	609.783	PresUnlimited
1	18	40	22	0.45	1.152	0.545341	0.0735026	right	right	0	1	760.224	PresUnlimited
1	31	14	17	0.451613	-1.14684	-0.49884	-0.204742	left	left	0	1	847.702	PresUnlimited
1	10	22	12	0.454545	1.1375	0.571473	0.261661	right	right	0	1	1520.82	PresUnlimited
1	33	15	18	0.454545	-1.1375	0.18839	0.0957338	left	left	0	1	691.391	PresUnlimited
1	16	35	19	0.457143	1.12928	0.589484	0.0625579	right	right	0	1	1068.32	PresUnlimited
1	24	11	13	0.458333	-1.12553	0.194144	0.065655	left	left	0	1	1168.61	PresUnlimited
1	17	37	20	0.459459	1.12199	-0.235274	-0.0863539	right	right	0	1	572.29	PresUnlimited
1	26	12	14	0.461538	-1.11548	-0.64483	-0.121265	left	left	0	1	1033.59	PresUnlimited
1	18	39	21	0.461538	1.11548	-0.251656	-0.139063	right	right	0	1	617.535	PresUnlimited
[truncated: 72,387 more rows]
